# Supplementary material for: Efficacy of virtual reality balance training on rehabilitation outcomes following anterior cruciate ligament reconstruction: A systematic review and meta-analysis
Source: PLoS One. 2025 Jan 14;20(1):e0316400. doi: 10.1371/journal.pone.0316400 (PMC11731729; doi:10.1371/journal.pone.0316400)
Supplement: S1 Data — (XLSX) [file pone.0316400.s004.xlsx]

## Sheet: Sheet2
Numner	Author	Year	Title	Journal	Exclusion reasons：
1	S. R. Filbay; S. T. Skou; G. S. Bullock; C. Y. Le; A. M. Räisänen; C. Toomey; A. M. Ezzat; A. Hayden; A. G. Culvenor; J. L. Whittaker; E. M. Roos; K. M. Crossley; C. B. Juhl; C. Emery	2022	Long-term quality of life, work limitation, physical activity, economic cost and disease burden following ACL and meniscal injury: a systematic review and meta-analysis for the OPTIKNEE consensus	British journal of sports medicine	Meta-ananlysis and reviews
2	陈文祥; 谢煜; 赵建宁; 包倪荣	2017	关节镜下LARS人工韧带与自体腘绳肌腱重建前交叉韧带临床疗效比较的meta分析	临床与病理杂志	Meta-ananlysis and reviews
3	曾超 %A 魏捷 %A 高曙光 %A 雷光华 %A 朱鹤远 %A 张凯	2012	内侧胫骨平台倾斜角与前交叉韧带损伤相关性的Meta分析	中国组织工程研究	Meta-ananlysis and reviews
4	Michelle Xiao; Maike van Niekerk; Nikunj N. Trivedi; Calvin E. Hwang; Seth L. Sherman; Marc R. Safran; Geoffrey D. Abrams	2023	Patients Who Return to Sport After Primary Anterior Cruciate Ligament Reconstruction Have Significantly Higher Psychological Readiness: A Systematic Review and Meta-analysis of 3744 Patients	The American journal of sports medicine	Meta-ananlysis and reviews
5	Michelle Xiao; Seth L. Sherman; Marc R. Safran; Geoffrey D. Abrams	2021	Significantly Lower Infection Risk for Anterior Cruciate Ligament Grafts Presoaked in Vancomycin Compared With Unsoaked Grafts: A Systematic Review and Meta-analysis	Arthroscopy : the journal of arthroscopic & related surgery : official publication of the Arthroscopy Association of North America and the International Arthroscopy Association	Meta-ananlysis and reviews
6	Michelle Xiao; Jacie L. Lemos; Calvin E. Hwang; Seth L. Sherman; Marc R. Safran; Geoffrey D. Abrams	2022	Increased Risk of ACL Injury for Female but Not Male Soccer Players on Artificial Turf Versus Natural Grass: A Systematic Review and Meta-Analysis	Orthopaedic journal of sports medicine	Meta-ananlysis and reviews
7	T. O. Smith; M. Lewis; F. Song; A. P. Toms; S. T. Donell; C. B. Hing	2012	The diagnostic accuracy of anterior cruciate ligament rupture using magnetic resonance imaging: a meta-analysis	European Journal of Orthopaedic Surgery and Traumatology	Meta-ananlysis and reviews
8	Lindsay V. Slater; Joseph M. Hart; Adam R. Kelly; Christopher M. Kuenze	2017	Progressive Changes in Walking Kinematics and Kinetics After Anterior Cruciate Ligament Injury and Reconstruction: A Review and Meta-Analysis	Journal of athletic training	Meta-ananlysis and reviews
9	Przemysław A. Pękala; Mateusz A. Rosa; Dominik P. Łazarz; Jakub R. Pękala; Adam Baginski; Alberto Gobbi; Mitchell R. Mann; Krzysztof A. Tomaszewski; Robert F. LaPrade	2021	Clinical Anatomy of the Anterior Meniscofemoral Ligament of Humphrey: An Original MRI Study, Meta-analysis, and Systematic Review	Orthopaedic journal of sports medicine	Meta-ananlysis and reviews
10	J. G. Kim; W. S. Kim; S. G. Kim; D. H. Lee	2021	Accelerated Versus Non-accelerated Rehabilitation After Primary Anterior Cruciate Ligament Reconstruction Using Hamstring Autografts: A Systematic Review and Meta-analysis of Comparative Studies	Indian Journal of Orthopaedics	Meta-ananlysis and reviews
11	Andrew R. Gamble; Evangelos Pappas; Mary O'Keeffe; Giovanni Ferreira; Christopher G. Maher; Joshua R. Zadro	2021	Intensive supervised rehabilitation versus less supervised rehabilitation following anterior cruciate ligament reconstruction? A systematic review and meta-analysis	Journal of science and medicine in sport	Meta-ananlysis and reviews
12	S. Filbay; T. Pandya; B. Thomas; C. McKay; J. Adams; N. Arden	2019	Quality of Life and Life Satisfaction in Former Athletes: A Systematic Review and Meta-Analysis	Sports Medicine	Meta-ananlysis and reviews
13	Yousif Eliya; Abdul-Rehman Qureshi; Jeffrey Kay; Kanto Nagai; Yuichi Hoshino; Darren de Sa	2023	Anatomical double-bundle anterior cruciate ligament reconstruction moderately improved tegner scores over the long-term: a systematic review and meta-analysis of randomized controlled trials	Knee surgery, sports traumatology, arthroscopy : official journal of the ESSKA	Meta-ananlysis and reviews
14	Leonardo Previ; Edoardo Monaco; Alessandro Carrozzo; Gianluca Fedeli; Alessandro Annibaldi; Matteo Romano Cantagalli; Giorgio Rossi; Andrea Ferretti	2023	Spontaneous healing of a ruptured anterior cruciate ligament: a case series and literature review	Journal of experimental orthopaedics	Meta-ananlysis and reviews
15	O. O'Sullivan; P. Ladlow; K. Steiner; D. Kuyser; O. Ali; J. Stocks; A. M. Valdes; A. N. Bennett; S. Kluzek	2023	Knee MRI biomarkers associated with structural, functional and symptomatic changes at least a year from ACL injury - A systematic review	Osteoarthritis and Cartilage Open	Meta-ananlysis and reviews
16	Haleigh Hopper; Matthew Adsit; Charles R. Reiter; James R. Satalich; R. Cole Schmidt; Maria I. Peri; John W. Cyrus; Alexander R. Vap	2023	Female Sex, Older Age, Earlier Surgery, Anticoagulant Use, and Meniscal Repair Are Associated With Increased Risk of Manipulation Under Anesthesia or Lysis of Adhesions for Arthrofibrosis After Anterior Cruciate Ligament Reconstruction: A Systematic Review	Arthroscopy : the journal of arthroscopic & related surgery : official publication of the Arthroscopy Association of North America and the International Arthroscopy Association	Meta-ananlysis and reviews
17	A. Weingart; N. Rynecki; D. Pereira	2022	A Review of Neuromuscular Training and Biomechanical Risk Factor Screening for ACL Injury Prevention Among Female Soccer Players	Bulletin of the Hospital for Joint Diseases	Meta-ananlysis and reviews
18	C. H. Ting; C. Scholes; D. Zbrojkiewicz; C. Bell	2022	Baseline Analysis of Patients Presenting for Surgical Review of Anterior Cruciate Ligament Rupture Reveals Heterogeneity in Patient-Reported Outcome Measures	Journal of Knee Surgery	Meta-ananlysis and reviews
19	D. M. Costello; I. Huntington; G. Burke; B. Farrugia; A. J. O’Connor; A. J. Costello; B. C. Thomas; P. Dundee; A. Ghazi; N. Corcoran	2022	A review of simulation training and new 3D computer-generated synthetic organs for robotic surgery education	Journal of Robotic Surgery	Meta-ananlysis and reviews
20	C. Ossola; M. Duvia; C. N. Carlizzi; E. A. Genovese	2021	MR- arthrography: anatomic variant from link between lateral meniscus and anterior and posterior cruciate ligaments. A case report and review of the literature	Radiol Case Rep	Meta-ananlysis and reviews
21	Manuela Rocha de Menezes; Maria Eduarda Azevêdo Acioli; Ana Carolina Lemos da Trindade; Suéllen Pedrosa da Silva; Raul Emídio de Lima; Vanessa Gabryelle da Silva Teixeira; Luydson Richardson Silva Vasconcelos	2021	Potential role of microRNAs as biomarkers in human glioblastoma: a mini systematic review from 2015 to 2020	Molecular biology reports	Meta-ananlysis and reviews
22	A. R. Watkins; H. L. Reesink	2020	Lubricin in experimental and naturally occurring osteoarthritis: a systematic review	Osteoarthritis and cartilage	Meta-ananlysis and reviews
23	F. Mancino; G. Cacciola; M. A. Malahias; R. De Filippis; D. De Marco; V. Di Matteo; A. Gu; P. K. Sculco; G. Maccauro; I. De Martino	2020	What are the benefits of robotic-assisted total knee arthroplasty over conventional manual total knee arthroplasty? A systematic review of comparative studies	Orthopedic Reviews	Meta-ananlysis and reviews
24	Austin MacFarland Looney; Joseph Daniel Leider; Andrew Ryan Horn; Blake Michael Bodendorfer	2020	Bioaugmentation in the surgical treatment of anterior cruciate ligament injuries: A review of current concepts and emerging techniques	SAGE open medicine	Meta-ananlysis and reviews
25	J. W. Belk; M. J. Kraeutler; S. G. Thon; C. P. Littlefield; J. H. Smith; E. C. McCarty	2020	Augmentation of Meniscal Repair With Platelet-Rich Plasma: A Systematic Review of Comparative Studies	Orthopaedic Journal of Sports Medicine	Meta-ananlysis and reviews
26	A. Somanathan; A. Tandon; L. W. Yang	2019	Review of magnetic resonance imaging features of complications after anterior cruciate ligament reconstruction	Singapore Medical Journal	Meta-ananlysis and reviews
27	K. Shampain; K. Gaetke-Udager; J. R. Leschied; N. B. Meyer; M. R. Hammer; K. L. Denay; C. M. Yablon	2019	Injuries of the adolescent girl athlete: a review of imaging findings	Skeletal Radiology	Meta-ananlysis and reviews
28	Daniel J. Liechti; David S. Constantinescu; Taylor J. Ridley; Jorge Chahla; Justin J. Mitchell; Alexander R. Vap	2019	Meniscal Repair in Pediatric Populations: A Systematic Review of Outcomes	Orthopaedic journal of sports medicine	Meta-ananlysis and reviews
29	D. A. Houck; M. J. Kraeutler; J. W. Belk; J. A. Goode; M. K. Mulcahey; J. T. Bravman	2019	Primary Arthroscopic Repair of the Anterior Cruciate Ligament: A Systematic Review of Clinical Outcomes	Arthroscopy - Journal of Arthroscopic and Related Surgery	Meta-ananlysis and reviews
30	David S. Constantinescu; Michael P. Campbell; Gilbert Moatshe; Alexander R. Vap	2019	Effects of Perioperative Nonsteroidal Anti-inflammatory Drug Administration on Soft Tissue Healing: A Systematic Review of Clinical Outcomes After Sports Medicine Orthopaedic Surgery Procedures	Orthopaedic journal of sports medicine	Meta-ananlysis and reviews
31	V. Condello; U. Zdanowicz; Berardo Di Matteo; T. Spalding; P. E. Gelber; P. Adravanti; P. Heuberer; S. Dimmen; B. Sonnery-Cottet; C. Hulet; M. Bonomo; E. Kon	2019	Allograft tendons are a safe and effective option for revision ACL reconstruction: a clinical review	Knee surgery, sports traumatology, arthroscopy : official journal of the ESSKA	Meta-ananlysis and reviews
32	Rima L. Bogardus; Ryan J. Martin; Alice R. Richman; Anthony S. Kulas	2019	Applying the Socio-Ecological Model to barriers to implementation of ACL injury prevention programs: A systematic review	Journal of sport and health science	Meta-ananlysis and reviews
33	T. Ascione; G. Balato; M. Mariconda; D. Rosa; M. Rizzo; P. Pagliano	2019	Post-arthroscopic septic arthritis of the knee. Analysis of the outcome after treatment in a case series and systematic literature review	European Review for Medical and Pharmacological Sciences	Meta-ananlysis and reviews
34	F. Bruno; A. Barile; F. Arrigoni; A. Laporta; A. Russo; M. Carotti; A. Splendiani; E. Di Cesare; C. Masciocchi	2018	Weight-bearing MRI of the knee: a review of advantages and limits	Acta Biomed	Meta-ananlysis and reviews
35	Kyle P. Harris; Jeffrey B. Driban; Michael R. Sitler; Nicole M. Cattano; Easwaran Balasubramanian; Jennifer M. Hootman	2017	Tibiofemoral Osteoarthritis After Surgical or Nonsurgical Treatment of Anterior Cruciate Ligament Rupture: A Systematic Review	Journal of athletic training	Meta-ananlysis and reviews
36	Arjan de Beus; Jonathan Ej Koch; Anna Hirschmann; Michael T. Hirschmann	2017	How to evaluate bone tunnel widening after ACL reconstruction - a critical review	Muscles, ligaments and tendons journal	Meta-ananlysis and reviews
37	A. A. Sayampanathan; T. H. B. Koh; K. T. Lee	2016	Anterior cruciate ligament ganglion causing flexion restriction: a case report and review of literature	Annals of Translational Medicine	Meta-ananlysis and reviews
38	Koji J. Duncan; Jaclyn N. Chopp-Hurley; Monica R. Maly	2016	A systematic review to evaluate exercise for anterior cruciate ligament injuries: does this approach reduce the incidence of knee osteoarthritis?	Open access rheumatology : research and reviews	Meta-ananlysis and reviews
39	Jonathan N. Watson; Peter McQueen; Walter Kim; Mark R. Hutchinson	2015	Bioabsorbable interference screw failure in anterior cruciate ligament reconstruction: A case series and review of the literature	The Knee	Meta-ananlysis and reviews
40	Iraj Sharifi; Mohammad Reza Aflatoonian; Ali Reza Fekri; Maryam Hakimi Parizi; Abbas Aghaei Afshar; Ahmad Khosravi; Fatemeh Sharifi; Behnaz Aflatoonian; Ali Khamesipour; Yahya Dowlati; Farrokh Modabber; Abolhasan Nadim	2015	A comprehensive review of cutaneous leishmaniasis in kerman province, southeastern iran-narrative review article	Iranian journal of public health	Meta-ananlysis and reviews
41	Omar Medina; Gabriel A. Arom; Michael G. Yeranosian; Frank A. Petrigliano; David R. McAllister	2014	Vascular and nerve injury after knee dislocation: a systematic review	Clinical orthopaedics and related research	Meta-ananlysis and reviews
42	Ana Luiza Cabrera Martimbianco; Brenda Nazaré Gomes da Silva; Alan Pedrosa Viegas de Carvalho; Valter Silva; Maria Regina Torloni; Maria Stella Peccin	2014	Effectiveness and safety of cryotherapy after arthroscopic anterior cruciate ligament reconstruction. A systematic review of the literature	Physical therapy in sport : official journal of the Association of Chartered Physiotherapists in Sports Medicine	Meta-ananlysis and reviews
43	M. Tafur; G. M. Cunha; J. Y. Choi; E. Y. Chang; P. DiCamillo; G. M. Bydder; D. L. Resnick; S. Statum; C. B. Chung	2013	Association of ACL and anterior horn lateral meniscus root ligament anatomy and pathology: 11.7 T MRI anatomic study with retrospective review of 500 knee MRIS	Skeletal Radiology	Meta-ananlysis and reviews
44	Jacob L. Jaremko; Zachary D. Guenther; Lennart B. O. Jans; Peter J. Macmahon	2013	Spectrum of injuries associated with paediatric ACL tears: an MRI pictorial review	Insights into imaging	Meta-ananlysis and reviews
45	Christopher A. Brown; Timothy R. McAdams; Alex H. S. Harris; Nicola Maffulli; Marc R. Safran	2013	ACL reconstruction in patients aged 40 years and older: a systematic review and introduction of a new methodology score for ACL studies	The American journal of sports medicine	Meta-ananlysis and reviews
46	K. Math; G. Scuderi; O. Khalaf; R. Irish; D. Katz	2012	Traumatic lateral patellar dislocation revisited: Clinical presentation, multimodality review of imaging findings, and treatment options	American Journal of Roentgenology	Meta-ananlysis and reviews
47	Yongtao Mao; Qirong Dong; Yi Wang	2012	Ganglion cysts of the cruciate ligaments: a series of 31 cases and review of the literature	BMC musculoskeletal disorders	Meta-ananlysis and reviews
48	B. L. Van Meer; D. E. Meuffels; J. A. Verhaar; S. M. Bierma-Zeinstra; M. Reijman	2011	Influence of determinants on the development of osteoarthritis in patients with an anterior cruciate ligament injury: A systematic review	Osteoarthritis and Cartilage	Meta-ananlysis and reviews
49	C. E. Quatman; C. M. Hettrich; L. C. Schmitt; K. P. Spindler	2011	The Clinical Utility and Diagnostic Performance of Magnetic Resonance Imaging for Identification of Early and Advanced Knee Osteoarthritis A Systematic Review	American Journal of Sports Medicine	Meta-ananlysis and reviews
50	F. Lintz; N. Pujol; P. Boisrenoult; K. Bargoin; P. Beaufils; D. Dejour	2011	Anterior cruciate ligament mucoid degeneration: a review of the literature and management guidelines	Knee Surgery Sports Traumatology Arthroscopy	Meta-ananlysis and reviews
51	R. Papalia; L. Osti; A. Del Buono; V. Denaro; N. Maffulli	2010	Management of combined ACL-MCL tears: a systematic review	British Medical Bulletin	Meta-ananlysis and reviews
52	T. Efe; T. J. Heyse; M. D. Schofer; S. Fuchs-Winkelmann; P. Rexin; J. Schmitt	2010	Malignant fibrous histiocytoma of the distal femur after an arthroscopic anterior cruciate ligament reconstruction: A case report and a review of the literature	BMC Cancer	Meta-ananlysis and reviews
53	T. Z. Jing; J. H. Tian; K. H. Yang	2009	The diagnostic value of MR imaging for anterior cruciate ligament tears: A systematic review	Chinese Journal of Evidence-Based Medicine	Meta-ananlysis and reviews
54	R. Shane Tubbs; Jennifer Michelson; Marios Loukas; Mohammadali M. Shoja; Mohammad R. Ardalan; E. George Salter; W. Jerry Oakes	2008	The transverse genicular ligament: anatomical study and review of the literature	Surgical and radiologic anatomy : SRA	Meta-ananlysis and reviews
55	M. G. Fox	2007	MR imaging of the meniscus: Review, current trends, and clinical implications (Reprinted form Radio Clin N Am, vol 45, pg 1033-1053, 2007)	Radiologic Clinics of North America	Meta-ananlysis and reviews
56	R. Crawford; G. Walley; S. Bridgman; N. Maffulli	2007	Magnetic resonance imaging versus arthroscopy in the diagnosis of knee pathology, concentrating on meniscal lesions and ACL tears: a systematic review	British Medical Bulletin	Meta-ananlysis and reviews
57	S. S. Boks; D. Vroegindeweij; B. W. Koes; M. G. M. Hunink; S. M. A. Bierma-Zeinstra	2006	Follow-up of posttraumatic ligamentous and meniscal knee lesions detected at MR imaging: Systematic review	Radiology	Meta-ananlysis and reviews
58	G. Koulouris; D. Connell	2005	Hamstring muscle complex: An imaging review	Radiographics	Meta-ananlysis and reviews
59	W. K. Krudwig; K. K. Schulte; C. Heinemann	2004	Intra-articular ganglion cysts of the knee joint: a report of 85 cases and review of the literature	Knee Surgery Sports Traumatology Arthroscopy	Meta-ananlysis and reviews
60	C. Helpert; A. M. Davies; N. Evans; R. J. Grimer	2004	Differential diagnosis of tumours and tumour-like lesions of the infrapatellar (Hoffa's) fat pad: pictorial review with an emphasis on MR imaging	European Radiology	Meta-ananlysis and reviews
61	E. H. G. Oei; J. J. Nikken; A. C. M. Verstijnen; A. Z. Ginai; M. G. M. Hunink	2003	MR imaging of the menisci and cruciate ligaments: A systematic review	Radiology	Meta-ananlysis and reviews
62	J. R. Crim	2003	Winter sports injuries the 2002 Winter Olympics experience and a review of the literature	Magnetic Resonance Imaging Clinics of North America	Meta-ananlysis and reviews
63	Ü Aydingöz; A. K. Firat; ÖA Atay; M. N. Doral	2003	MR imaging of meniscal bucket-handle tears:: a review of signs and their relation to arthroscopic classification	European Radiology	Meta-ananlysis and reviews
64	C. E. Mathis; K. Noonan; K. Kayes	1998	Bone bruises" of the knee: a review"	Iowa Orthop J	Meta-ananlysis and reviews
65	V. Sansone; A. De Ponti; G. Minio Paluello; A. Del Maschio	1995	Popliteal cysts and associated disorders of the knee. Critical review with MR imaging	International Orthopaedics	Meta-ananlysis and reviews
66	A. Yusman; G. A. Utoyo	2023	Lack of Rehabilitation of “High-Knee Demanding” Worker After Anterior Cruciate Ligament Reconstruction and Meniscus Repair: A Case Report	Orthopaedic Journal of Sports Medicine	Meeting Abstract, Case Report and Guidelines letter
67	A. A. Williams; C. R. Chu	2023	Posterior Medial Meniscus Composition Associates With Patient Reported Outcomes 2 Years After Anterior Cruciate Ligament Reconstruction	Osteoarthritis and Cartilage	Meeting Abstract, Case Report and Guidelines letter
68	C. Wijdicks; P. Smith; A. Daniel	2023	Reduced Incidence of Anterior Cruciate Ligament Reconstruction Revision with Internal Brace Augmentation: A Retrospective Matched Cohort Study with a minimum 2-year Follow-up	Orthopaedic Journal of Sports Medicine	Meeting Abstract, Case Report and Guidelines letter
69	K. Spindler; J. Katz	2023	Is Mental Health a Predictor of Worse One-Year PROMs in Arthroscopic Surgery: Prospective Cohort Study	Orthopaedic Journal of Sports Medicine	Meeting Abstract, Case Report and Guidelines letter
70	R. Lartey; N. Obuchowski; M. Neill; D. Xie; B. Eck; M. Li; J. Kim; M. Jones; L. Huston; K. Harkins; M. Knopp; C. Kaeding; K. Spindler; X. Li; C. Winalski; W. Holden	2023	Quantitative MRI of the Hamstring Muscles Ten Years After Autograft Hamstring ACLR	Orthopaedic Journal of Sports Medicine	Meeting Abstract, Case Report and Guidelines letter
71	S. Larsson; F. Eckstein; W. Wirth; S. Lohmander; A. Struglics	2023	Association Between Knee Cartilage Thickness And Concentrations Of Biomarkers Associated With Matrix Metabolism And Joint Specific Inflammation At 2 And 5 Years After Anterior Cruciate Ligament Injury	Osteoarthritis and Cartilage	Meeting Abstract, Case Report and Guidelines letter
72	S. Khan; R. Lartey; N. Obuchowski; S. Gaj; J. Kim; M. Li; B. Eck; C. S. Winalski; F. Altahawi; M. H. Jones; L. J. Huston; K. D. Harkins; M. V. Knopp; C. C. Kaeding; K. P. Spindler; X. Li	2023	Radiomics Features Of Infrapatellar Fat Pad Are Associated With Symptomatic And Radiographic Post-Traumatic Osteoarthritis At 10+ Years After Acl Reconstruction	Osteoarthritis and Cartilage	Meeting Abstract, Case Report and Guidelines letter
73	W. Holden; R. Lartey; N. Obuchowski; S. Gaj; J. Kim; M. Li; B. L. Eck; C. S. Winalski; F. Altahawi; M. H. Jones; L. J. Huston; K. D. Harkins; M. V. Knopp; C. C. Kaeding; K. P. Spindler; X. Li	2023	Baseline Predictors Of Knee Cartilage Magnetic Resonance T1ρ And T2 Relaxation Times 10 Years After Anterior Cruciate Ligament Reconstruction	Osteoarthritis and Cartilage	Meeting Abstract, Case Report and Guidelines letter
74	J. Brinkman; J. Makovicka; K. McQuivey; S. Tummala; K. Economopoulos	2023	Quadriceps Autograft Leads to Improved Psychological Readiness for Return to Play Compared to Hamstring and Bone-Patellar Tendon-Bone Autografts Following ACL Reconstruction	Orthopaedic Journal of Sports Medicine	Meeting Abstract, Case Report and Guidelines letter
75		2023	Partial Superficial MCL Combined With Complete Deep MCL Injury Results In Increased Anteromedial Laxity And Increased Forces On The ACL – A Cadaveric Biomechanical Study	Journal of ISAKOS	Meeting Abstract, Case Report and Guidelines letter
76		2023	Evaluation of Extension Deficit, Anterior Fibrosis and Return to Sports Using Five Different Techniques for Tissue Preservation in ACL-R	Journal of ISAKOS	Meeting Abstract, Case Report and Guidelines letter
77		2023	Tibial Tunnel Expansion And Correlation With 4-Strands Graft Maturation 2 Years After ACL Reconstruction Using Tibial and Femoral Adjustable Cortical Suspensions	Journal of ISAKOS	Meeting Abstract, Case Report and Guidelines letter
78	D. Xie; J. Murray; R. Lartey; S. Gaj; M. Li; J. Kim; B. Eck; C. Winalski; F. Altahawi; M. Jones; L. Huston; K. Harkins; L. Merrin; M. Knopp; C. Kaeding; K. Spindler; X. Li	2022	ACL Reconstructed Knees Had Significantly Higher MR T1ρ and T2 Values in Cartilage but not in Meniscus Compared to Contralateral Knees at 10 Years after ACL Reconstruction	Orthopaedic Journal of Sports Medicine	Meeting Abstract, Case Report and Guidelines letter
79	R. M. M. Vilela; E. Goytizolo; F. F. Mendes	2022	Immersive virtual reality on a pregnant patient during an elective orthopedic surgery	Brazilian Journal of Anesthesiology (English Edition)	Meeting Abstract, Case Report and Guidelines letter
80	S. K. Mukherji; L. S. Steinbach	2022	Postoperative Joint MR Imaging	Magnetic Resonance Imaging Clinics of North America	Meeting Abstract, Case Report and Guidelines letter
81	B. Heyworth; M. Brenner; E. Adsit; M. Millewski; E. Edmonds; P. Wilson; K. Shea; H. Ellis	2022	Tear Features and Surgical Techniques in 1230 Child and Adolescent Meniscus Repairs: Results from a Prospective, Multicenter Registry	Orthopaedic Journal of Sports Medicine	Meeting Abstract, Case Report and Guidelines letter
82	C. Ching; E. Mulcaire-Jones; A. Shaffer; J. Gililland; M. Battistone; D. Lebiedz-Odrobina	2022	Providers' Adoption of 2017 Guidelines on DMARD Use Perioperatively for Elective Total Hip and Knee Arthroplasty at a Single Academic Center	Arthritis and Rheumatology	Meeting Abstract, Case Report and Guidelines letter
83	A. M. Block; M. Eisenberg; M. Vopat; J. Nepple	2022	CHANGING TRENDS IN TREATMENT OF MENISCAL TEARS IN THE SETTING OF CONCOMITANT ACL TEAR IN PEDIATRIC AND ADOLESCENT PATIENTS: A MARKETSCAN INSURANCE DATABASE STUDY	Orthopaedic Journal of Sports Medicine	Meeting Abstract, Case Report and Guidelines letter
84	R. Alberto; B. Pietrosimone; D. Bracey; J. Spang; R. F. Loeser	2022	B. Pietrosimone, CHEMOKINE ENA-78/CXCL5 IS PRODUCED BY OA SYNOVIAL FIBROBLASTS IN RESPONSE TO A MATRIX DAMAGE STIMULUS AND IS FOUND IN SYNOVIAL FLUID COLLECTED FROM PATIENTS AFTER ACL INJURY	Osteoarthritis and Cartilage	Meeting Abstract, Case Report and Guidelines letter
85		2022	29th Annual Scientific Meeting of the European Society of Musculoskeletal Radiology (ESSR)	Seminars in Musculoskeletal Radiology	Meeting Abstract, Case Report and Guidelines letter
86	D. Xie; R. Lartey; J. Kim; M. Li; B. L. Eck; J. Murray; C. S. Winalski; F. Altahawi; M. H. Jones; B. M. Damon; L. J. Huston; H. T. Nguyen; M. V. Knopp; K. P. Spindler; X. Li	2021	Quantitative MRI analysis of cartilage and muscle degeneration 10 years after anterior cruciate ligament reconstruction	Osteoarthritis and Cartilage	Meeting Abstract, Case Report and Guidelines letter
87	L. K. Sugumar; M. S. B. A. Hamid	2021	Ouch! my knee hurts: A classical case report of anterior cruciate ligament injury	Journal of Health and Translational Medicine	Meeting Abstract, Case Report and Guidelines letter
88	A. Ruiz; A. Duarte; D. Bravo; E. Ramos; C. Zhang; R. Koch; M. K. Cowman; T. Kirsch; M. Milne; L. G. Luyt; J. G. Raya	2021	In vivo multimodal imaging of inflammation in articular cartilage after joint injury	Osteoarthritis and Cartilage	Meeting Abstract, Case Report and Guidelines letter
89	S. Nebelung; E. M. Winkelmeyer; J. Schock; D. Truhn	2021	Diagnosing the anterior cruciate ligament's morphology and function-comprehensive stress MRI of the human knee joint	Skeletal Radiology	Meeting Abstract, Case Report and Guidelines letter
90	H. Harper; G. MacKinnon; Y. Luo; S. Singh; M. Hilmes	2021	Creation of a novel pediatric sports medicine imaging module	Pediatric Radiology	Meeting Abstract, Case Report and Guidelines letter
91	A. Casp; S. Bodkin; F. W. Gwathmey; B. Werner; M. Miller; D. Diduch; S. Brockmeier; J. Hart	2021	The impact of meniscal treatment on functional outcomes six months after anterior cruciate ligament reconstruction	Orthopaedic Journal of Sports Medicine	Meeting Abstract, Case Report and Guidelines letter
92	A. Abdel Maqsoud Hafez; Y. I. Abdel khaliq; M. M. Abdel Zaher Mohamed	2021	Role of sagittal - oblique technique of MRI in diagnosis of anterior cruciate ligament injuries	QJM	Meeting Abstract, Case Report and Guidelines letter
93	T. Zantop; Y. Hashimoto; H. Nakamura	2020	Prevalence, Development, and Factors Associated with Cyst Formation after Meniscal Repair with the All-Inside Suture Device	Orthopaedic Journal of Sports Medicine	Meeting Abstract, Case Report and Guidelines letter
94	P. Zandiyeh; M. Rao; R. Gabr; P. Narayana; S. Tashman; M. Kumaravel; W. Lowe; C. Harner; R. Warth	2020	Three-dimensional ute mr imaging: Twelve-month analysis of ACL autograft remodeling	Orthopaedic Journal of Sports Medicine	Meeting Abstract, Case Report and Guidelines letter
95	P. Van Dyck	2020	Pitfalls in MR imaging of acute anterior cruciate ligament injuries	Knee surgery, sports traumatology, arthroscopy : official journal of the ESSKA	Meeting Abstract, Case Report and Guidelines letter
96	B. Snoeker; A. Turkiewicz; M. Bowes; F. Roemer; S. Lohmander; R. Frobell; M. Englund	2020	Is meniscal damage in the anterior cruciate ligament injured knee associated with early bone shape changes? An exploratory analysis of the kanon trial	Osteoarthritis and Cartilage	Meeting Abstract, Case Report and Guidelines letter
97	F. W. Roemer; S. Lohmander; M. Englund; A. Guermazi; A. Akesson; R. Frobell	2020	Development of mri-defined tissue damage after anterior cruciate ligament injury over 5 years: the Kanon study	Osteoarthritis and Cartilage	Meeting Abstract, Case Report and Guidelines letter
98	M. Murray; A. Kiapour; S. Barnett	2020	Knees with smaller posterior tibial slope and more concave medial tibial plateau are at higher risk of isolated meniscal injuries	Orthopaedic Journal of Sports Medicine	Meeting Abstract, Case Report and Guidelines letter
99	M. A. Bredella	2020	Highlights of the special scientific sessions of the 46th Annual Scientific Meeting of the International Skeletal Society (ISS) 2019, Vancouver, Canada	Skeletal Radiology	Meeting Abstract, Case Report and Guidelines letter
100	H. A. Abdelhamied; A. M. Salama; A. M. Naguib	2020	MRI study of types of internal knee derangements of traumatic knee	QJM	Meeting Abstract, Case Report and Guidelines letter
101	A. Williams; F. Eckstein; W. Wirth; C. R. Chu	2019	Cartilage thickness loss correlates to UTE-T2* early after acl reconstruction	Osteoarthritis and Cartilage	Meeting Abstract, Case Report and Guidelines letter
102	F. Wein; L. Peultier; D. Mainard; P. Perrin	2019	Posturography table is a good test to evaluate the anterior cruciate Ligament reconstruction?	Orthopaedic Journal of Sports Medicine	Meeting Abstract, Case Report and Guidelines letter
103	A. Struglics; S. Larsson; F. Eckstein; W. Wirth; L. S. Lohmander; R. Frobell	2019	No association between local levels of molecular biomarkers and knee cartilage volumes early after anterior cruciate ligament injury	Osteoarthritis and Cartilage	Meeting Abstract, Case Report and Guidelines letter
104	E. Rubin; L. Watkins; V. Mazzoli; A. D. Desai; G. Ho; F. Kogan; S. Ulrich; J. Kolesar; S. Delp; G. Beaupre; G. E. Gold	2019	GagCEST MRI at 3T can detect cartilage differences between healthy and osteoarthritic subjects	Osteoarthritis and Cartilage	Meeting Abstract, Case Report and Guidelines letter
105	M. I. Menendez; R. Moore; K. Binzel; J. Zhang; C. Wright; M. Abdel-Rasoul; S. Fernandez; R. D. Jackson; M. V. Knopp	2019	18F-sodium fluoride ultra-low dose using digital positron emission tomography in a preclinical canine model	Osteoarthritis and Cartilage	Meeting Abstract, Case Report and Guidelines letter
106	X. Li; F. Altahawi; S. R. Oak; C. S. Winalski; M. H. Jones; K. P. Spindler	2019	No difference in the prevalence of patellofemoral joint cartilage defects on MRI 2 years after bone-patellar tendon-bone anterior cruciate ligament reconstructions compared to the contralateral knee	Osteoarthritis and Cartilage	Meeting Abstract, Case Report and Guidelines letter
107	J. J. Lee; V. Pedoia; J. Heubner; X. Zhang; C. McCulloch; B. Ma; X. Li; M. Koff; H. Potter; K. Amrami; A. Krych; S. Rodeo; V. Kraus; S. Majumdar	2019	Post traumatic osteoarthritis: baseline synovial fluid biomarkers are associated with cartilage biochemistry measured using MRI one year after ACL reconstruction	Osteoarthritis and Cartilage	Meeting Abstract, Case Report and Guidelines letter
108	D. A. Lansdown; W. Xiao; A. L. Zhang; C. R. Allen; B. T. Feeley; X. Li; S. Majumdar; C. B. Ma	2019	ACL graft signal characteristics measured by quantitative MRI are significantly correlated with patient reported outcomes two-years after hamstring autograft acl reconstruction	Orthopaedic Journal of Sports Medicine	Meeting Abstract, Case Report and Guidelines letter
109	A. M. Kiapour; K. Ecklund; M. M. Murray; B. C. Fleming	2019	Changes in cross-sectional area and signal intensity of healing ACLs and ACL grafts in the first two years after surgery	Orthopaedic Journal of Sports Medicine	Meeting Abstract, Case Report and Guidelines letter
110	D. Brand; R. Davies; J. Kew; J. Chandler	2019	The prevalence of 'surgical' meniscal tears in the General Practice patients over 50	Journal of Medical Imaging and Radiation Oncology	Meeting Abstract, Case Report and Guidelines letter
111	B. M. Bodendorfer; R. Zade; Y. Siddiqui; W. Douoguih	2019	Outcomes for Selective Repair of the Anterior Cruciate Ligament with Suture Augmentation and Minimum Two Year Follow-up	Arthroscopy - Journal of Arthroscopic and Related Surgery	Meeting Abstract, Case Report and Guidelines letter
112	J. Bencardino; M. Mastio; A. Duarte; L. Jazrawi; J. Raya	2019	Can preoperative mr imaging findings predict early failure following anterior cruciate ligament reconstruction?	Skeletal Radiology	Meeting Abstract, Case Report and Guidelines letter
113	J. Bencardino; M. Mastio; A. Duarte; L. Jazrawi; J. Raya	2019	Rupture of the anterolateral ligament in complete acute traumatic anterior cruciate ligament tear: New insights into acute pivot shift traumato the knee	Skeletal Radiology	Meeting Abstract, Case Report and Guidelines letter
114	M. R. Titchenal; A. A. Williams; J. L. Asay; E. Migliorez; J. C. Erhart-Hledik; T. P. Andriacchi; C. R. Chu	2018	Mechanically stimulated CS846 correlates with ultrashort echo time enhanced T2∗ quantitative mri and gait mechanics 2 years after anterior cruciate ligament reconstruction	Osteoarthritis and Cartilage	Meeting Abstract, Case Report and Guidelines letter
115	J. B. Guimaraes; J. Neumann; L. Facchetti; A. Gersing; B. Schwaiger; T. Link	2018	Meniscal ramp lesions: Frequency, natural history and the effect on knee cartilage over 24 months in subjects with anterior cruciate ligament tear	Skeletal Radiology	Meeting Abstract, Case Report and Guidelines letter
116	A. Getgood	2018	Editorial Commentary: Imaging of the Anterolateral Ligament of the Knee: The MR(eye) Sees What the Brain Knows…	Arthroscopy - Journal of Arthroscopic and Related Surgery	Meeting Abstract, Case Report and Guidelines letter
117	M. Costa-Paz; C. Yacuzzi; F. Luis De-Cicco; J. I. Theaux; J. P. Zicaro; M. Ayerza	2018	Meniscal allograft transplantation: Results at 6-year Mean Follow-up	Orthopaedic Journal of Sports Medicine	Meeting Abstract, Case Report and Guidelines letter
118	O. Aydogdu; Z. Sari	2018	HPR effects of wearable technology as virtual rehabilitation on functional outcomes in patients with anterior cruciate ligament reconstruction	Annals of the Rheumatic Diseases	Meeting Abstract, Case Report and Guidelines letter
119		2018	Annual Scientific Meeting Abstracts of the International Skeletal Society, ISS 2018	Skeletal Radiology	Meeting Abstract, Case Report and Guidelines letter
120	A. A. Williams; M. R. Titchenal; C. R. Chu	2017	MRI UTE-T2∗ profile analyses correlate to patient reported outcomes 2 years after ACL Reconstruction	Journal of Orthopaedic Research	Meeting Abstract, Case Report and Guidelines letter
121	I. P. Voicu; L. Di Clemente; R. Navarra; P. A. Mattei; V. Calvisi; A. R. Cotroneo; M. Caulo	2017	Microstructural evaluation of the anterior cruciate ligament (ACL) with MR-diffusion tensor imaging (DTI): Further experience	Skeletal Radiology	Meeting Abstract, Case Report and Guidelines letter
122	M. F. Vignos; J. Kaiser; R. Kijowski; G. S. Baer; D. G. Thelen	2017	Longitudinal investigation of in vivo tibiofemoral kinematics following ACL injury and reconstruction	Journal of Orthopaedic Research	Meeting Abstract, Case Report and Guidelines letter
123	N. H. Varady; W. A. Kernkamp; J. Li; L. Wang; H. Koga; P. Asnis; G. Li	2017	Biomechanical effect of PL tunnel positioning in double-bundle reconstruction-a 3D computational study	Journal of Orthopaedic Research	Meeting Abstract, Case Report and Guidelines letter
124	M. R. Titchenal; A. A. Williams; J. L. Asay; T. P. Andriacchi; C. R. Chu	2017	Bilateral assessment of cartilage with UTE-t2∗ quantitative MRI and associations with knee center of rotation following anterior cruciate ligament reconstruction	Osteoarthritis and Cartilage	Meeting Abstract, Case Report and Guidelines letter
125	M. Tanaka; V. Pedoia; L. Facchetti; A. Li; J. Neumann; K. Gao; T. M. Link; S. Majumdar; C. B. Ma; X. Li	2017	T1ρ as a predictor for cartilage morphological lesion progression 2 years after acl reconstruction	Journal of Orthopaedic Research	Meeting Abstract, Case Report and Guidelines letter
126	S. Sözkesen; H. G. Karahan; S. Yaǧdi; A. Kurtulmuş; C. Kayali; T. Altay	2017	Effect of thrombocyte-rich plasma on prevention of tunnel enlargement in anterior cruciate ligament (ACL) reconstruction	Orthopaedic Journal of Sports Medicine	Meeting Abstract, Case Report and Guidelines letter
127	G. B. Sharma; G. Kuntze; J. E. Beveridge; J. L. Ronsky	2017	In-vivo structure-function characterization of tibiofemoral cartilage during walking: A dual fluoroscopy and magnetic resonance imaging approach	Journal of Orthopaedic Research	Meeting Abstract, Case Report and Guidelines letter
128	K. A. Owusu-Akyaw; S. Y. Kim; C. E. Spritzer; A. T. Collins; G. M. Utturkar; W. E. Garrett; L. E. DeFrate	2017	Comparison of male and female knee kinematics at the time of non-contact anterior cruciate ligament injury determined via bone bruises	Journal of Orthopaedic Research	Meeting Abstract, Case Report and Guidelines letter
129	K. Luecke; N. Lambert; R. Foley; D. Donohue; J. Ford; S. Decker	2017	The bare bones of 3D printing: Rapid prototyping as educational and decision making tools for orthopedic patients	International Journal of Computer Assisted Radiology and Surgery	Meeting Abstract, Case Report and Guidelines letter
130	L. Lin; J. S. Li; W. A. Kernkamp; A. Hosseini; C. W. Kim; P. Yin; L. Wang; T. Y. Tsai; P. Asnis; T. Gill; G. Li	2017	Postoperative time dependent tibiofemoral articular cartilage contact kinematics during step-up after ACL reconstruction	Journal of Orthopaedic Research	Meeting Abstract, Case Report and Guidelines letter
131	Q. Li; K. Amano; M. Tanaka; V. Pedoia; X. Li; C. B. Ma	2017	Kinematic changes following anterior cruciate ligament (ACL) reconstruction detected by quantitative magnetic resonance(qMR) imaging and their relationship to knee function	Journal of Orthopaedic Research	Meeting Abstract, Case Report and Guidelines letter
132	A. K. Li; V. Pedoia; K. Amano; M. Tanaka; C. B. Ma; X. Li	2017	Symmetry in postural stability 2 years after acl reconstruction is associated with longitudinal tibial cartilage health	Journal of Orthopaedic Research	Meeting Abstract, Case Report and Guidelines letter
133	L. J. Leung; M. A. Samaan; M. S. Tanaka; R. B. Souza; X. Li; C. B. Ma	2017	Gait mechanics 1 year after ACL reconstruction are associated with longitudinal knee cartilage degeneration	Journal of Orthopaedic Research	Meeting Abstract, Case Report and Guidelines letter
134	F. Kogan	2017	Imaging early bone-cartilage interactions in knee osteoarthritis with PET-MRI	Molecular Imaging and Biology	Meeting Abstract, Case Report and Guidelines letter
135	J. Knox; V. Pedoia; A. Wang; X. Li; B. Ma	2017	Longitudinal changes in T1Rho and T2 signal of meniscus in ACL-injured patients post ACL reconstruction	Journal of Orthopaedic Research	Meeting Abstract, Case Report and Guidelines letter
136	H. Inoue; T. Furumatsu; S. Miyazawa; M. Fujii; Y. Kodama; T. Hino; Y. Kamatsuki; T. Ozaki	2017	Anterior cruciate ligament reconstruction affects the contact pattern between the lateral meniscus and medial femoral condyle: An open MRI analysis	Journal of Orthopaedic Research	Meeting Abstract, Case Report and Guidelines letter
137	U. Heilmeier; K. Amano; M. Tanaka; B. J. Schwaiger; J. L. Huebner; T. V. Stabler; V. Kraus; B. May; T. M. Link; X. Li	2017	Synovitis of knee joint fat pads is correlated with inflammatory synovial cytokine profile and may have a potential role in the development of posttraumatic OA following ACL injury	Osteoarthritis and Cartilage	Meeting Abstract, Case Report and Guidelines letter
138	J. B. Guimaraes; X. Li; L. Fachetti; B. Schwaiger; A. Gersing; T. Link	2017	Natural evolution of popliteomeniscal fascicle tears over two years and its association with lateral articular knee cartilage degeneration in patients with traumatic anterior cruciate ligament tear	Skeletal Radiology	Meeting Abstract, Case Report and Guidelines letter
139	M. Ghorbanhoseini; T. Suryavanshi; P. Williamson; L. Sahakian; P. Hafezi; H. Yazdi; J. Kwon; A. Nazarian	2017	Short term results of ACL augmentation in professional and amateur athletes	Journal of Orthopaedic Research	Meeting Abstract, Case Report and Guidelines letter
140	M. Fujii; T. Furumatsu; S. Miyazawa; H. Inoue; Y. Kodama; T. Hino; Y. Kamatsuki; T. Ozaki	2017	Novel bony landmark between the attachment of the medial meniscus posterior root and the posterior cruciate ligament: Radiographic anatomical study	Journal of Orthopaedic Research	Meeting Abstract, Case Report and Guidelines letter
141	M. A. Bowes; S. Lohmander; P. G. Conaghan; R. Frobell	2017	3d knee bone shape predisposes to ACL rupture: Data from the osteoarthritis initiative and the Kanon study	Osteoarthritis and Cartilage	Meeting Abstract, Case Report and Guidelines letter
142	J. E. Beveridge; E. G. Walsh; M. M. Murray; B. C. Fleming	2017	Sensitivity of ACL volume and MR T2∗ characteristics to MR scan parameters	Journal of Orthopaedic Research	Meeting Abstract, Case Report and Guidelines letter
143	C. Benjamin; Q. Li; K. Amano; M. Tanaka; V. Pedoia; X. Li	2017	Does looser knee have worse clinical outcomes after anterior cruciate ligament (ACL) reconstruction? 3 year follow-up evaluated by quantitative magnetic resonance imaging	Arthroscopy - Journal of Arthroscopic and Related Surgery	Meeting Abstract, Case Report and Guidelines letter
144	Y. Yoon; W. Kin; J. Cha; J. Park	2016	Changes in the T2 relaxation value of the tibiofemoral articular cartilage about 6 months after anterior cruciate ligament reconstruction using the double-bundle technique	Osteoarthritis and Cartilage	Meeting Abstract, Case Report and Guidelines letter
145	A. A. Williams; M. R. Titchenal; C. R. Chu	2016	Quantitative UTE-T2∗ MRI correlates to patient reported symptoms 2 years after ACL reconstruction	Journal of Orthopaedic Research	Meeting Abstract, Case Report and Guidelines letter
146	H. Wang; R. F. Warren; D. E. Fowler; M. F. Koff; S. A. Maher; S. A. Rodeo	2016	In vivo knee joint contact stress in patients before and after meniscal allograft transplantation	Journal of Orthopaedic Research	Meeting Abstract, Case Report and Guidelines letter
147	A. Wang; V. Pedoia; L. Facchetti; T. M. Link; C. B. Ma; X. Li	2016	MR t11ρ and T2 of meniscus two years after anterior cruciate ligament reconstruction	Osteoarthritis and Cartilage	Meeting Abstract, Case Report and Guidelines letter
148	P. Van Dyck; E. De Smet; V. Lambrecht; C. H. W. Heusdens; F. Van Glabbeek; F. M. Vanhoenacker; J. L. Gielen; P. M. Parizel	2016	The Anterolateral Ligament of the Knee: What the Radiologist Needs to Know	Seminars in Musculoskeletal Radiology	Meeting Abstract, Case Report and Guidelines letter
149	S. K. Van De Velde; W. A. Kernkamp; A. Hosseini; R. F. LaPrade; E. R. Van Arkel; G. Li	2016	In vivo elongation of the anterolateral ligament and related extra-articular reconstructions	Journal of Orthopaedic Research	Meeting Abstract, Case Report and Guidelines letter
150	I. Tsifountoudis; A. H. Karantanas	2016	Current Concepts on MRI Evaluation of Postoperative Knee Ligaments	Seminars in Musculoskeletal Radiology	Meeting Abstract, Case Report and Guidelines letter
151	M. R. Titchenal; A. A. Williams; S. Dadhwal; S. Dhulipala; T. P. Andriacchi; C. R. Chu	2016	Bilateral assessment of cartilage with UTE T2∗ quantitative MRI and relationships with serum-derived biomarkers of osteoarthritis two years after anterior cruciate ligament reconstruction	Journal of Orthopaedic Research	Meeting Abstract, Case Report and Guidelines letter
152	M. R. Titchenal; A. A. Williams; E. F. Chehab; J. L. Asay; J. L. Dragoo; G. E. Gold; T. McAdams; T. P. Andriacchi; C. R. Chu	2016	Bilateral assessment of cartilage with UTE T2∗ quantitative MRI and relationships with walking mechanics two years after anterior cruciate ligament reconstruction	Journal of Orthopaedic Research	Meeting Abstract, Case Report and Guidelines letter
153	C. R. Smith; M. F. Vignos; D. G. Thelen	2016	The influence of the acl femoral attachment on knee mechanics during gait: a simulation study	Journal of Orthopaedic Research	Meeting Abstract, Case Report and Guidelines letter
154	G. B. Sharma; G. Kuntze; J. E. Beveridge; C. Bhatla; J. Shank; J. L. Ronsky	2016	3D subject-specific analysis of tibiofemoral cartilage T2 mapping and contact region volume during walking using dual fluoroscopy and magnetic resonance imaging	Journal of Orthopaedic Research	Meeting Abstract, Case Report and Guidelines letter
155	T. Segerson; J. Giles; J. Akhtar; G. Schillo	2016	A diagnostic stalemate	Diagnosis	Meeting Abstract, Case Report and Guidelines letter
156	M. A. Samaan; L. Facchetti; M. S. Tanaka; T. M. Link; R. B. Souza; C. B. Ma; X. Li	2016	Altered lower extremity coordination variability during a sidestep cut in ACL-reconstructed patients as an effect of surgical reconstruction and knee osteoarthritis progression	Osteoarthritis and Cartilage	Meeting Abstract, Case Report and Guidelines letter
157	C. Russell; V. Pedoia; K. Amano; H. Potter; S. Majumdar	2016	Presence of cartilage lesions at the time of injury influences the longitudinal progression of T1ρ and T2 6 months after anterior cruciate ligament injury	Osteoarthritis and Cartilage	Meeting Abstract, Case Report and Guidelines letter
158	E. Riordan; D. J. Hunter; S. Lohmander; J. Makovey; J. Tamez-Pena; S. Totterman; E. Schreyer; R. B. Frobell	2016	The effect of anterior cruciate ligament reconstruction on the area of subchondral bone covered by cartilage	Osteoarthritis and Cartilage	Meeting Abstract, Case Report and Guidelines letter
159	M. Recht; R. Otazo; L. Rybak; S. Gyftopoulos; C. Petchprapa; M. Bruno; C. Geppert; E. Raithel	2016	3D TSE imaging using sparse-sense acceleration: Comparison with conventional 2D tse imaging for detection of internal derangement of the knee	Skeletal Radiology	Meeting Abstract, Case Report and Guidelines letter
160	V. Pedoia; K. Amano; D. Lansdown; B. Ma; X. Li	2016	3D MRI-based statistical shape modeling for the analysis of longitudinal bone shape changes 6-months and 1-year after anterior cruciate ligament reconstruction	Journal of Orthopaedic Research	Meeting Abstract, Case Report and Guidelines letter
161	J. K. Ochoa; K. Amano; M. Tanaka; F. Dufka; V. Pedoia; R. Souza; X. Li; C. Benjamin Ma	2016	Kinematic and cartilage health changes in both injured and contralateral knees following ACL injury and reconstruction	Journal of Orthopaedic Research	Meeting Abstract, Case Report and Guidelines letter
162	D. T. Mathis; M. T. Hirschmann; H. Rasch; A. Falkowski; A. Hirschmann	2016	Patients with problems after ACL reconstruction-what do help MRI and SPECT/CT?	Orthopaedic Journal of Sports Medicine	Meeting Abstract, Case Report and Guidelines letter
163	A. K. Li; K. Amano; M. S. Tanaka; R. Souza; X. Li; C. Ma	2016	Severity of ACL injury affects functional performance 2 years after surgery	Osteoarthritis and Cartilage	Meeting Abstract, Case Report and Guidelines letter
164	A. K. Li; K. Amano; V. Pedoia; B. Schwaiger; K. Amrami; M. F. Koff; A. J. Krych; S. Rodeo; H. Potter; X. Li; C. Benjamin Ma; T. M. Link; S. Majumdar	2016	Multicenter study: the effects of acl reconstruction on knee cartilage matrix at 6 months post surgery	Journal of Orthopaedic Research	Meeting Abstract, Case Report and Guidelines letter
165	D. A. Lansdown; V. Pedoia; K. Amano; M. Zaid; R. B. Souza; X. Li; C. Benjamin	2016	Bone shape features are correlated with abnormal kinematics following ACL injury and after ACL reconstruction	Journal of Orthopaedic Research	Meeting Abstract, Case Report and Guidelines letter
166	F. Kogan; A. Fan; A. Quon; G. Gold	2016	18F-Fluoride PET-MR imaging of metabolic bone activity in knee osteoarthritis	Journal of Nuclear Medicine	Meeting Abstract, Case Report and Guidelines letter
167	F. Kogan; A. Fan; E. McWalter; A. Quon; E. Oei; G. Gold	2016	PET-MR imaging of metabolic bone activity in knee osteoarthritis	Osteoarthritis and Cartilage	Meeting Abstract, Case Report and Guidelines letter
168	A. M. Kiapour; F. Blanke; M. Haenle; J. Fischer; M. Majewski; S. Vogt; C. Camathias	2016	The risk of noncontact ACL injury is not associated with slope and concavity of the tibial plateau in recreational alpine skiers: An MRI-based case-control study of 121 patients	Journal of Orthopaedic Research	Meeting Abstract, Case Report and Guidelines letter
169	J. Kaiser; M. F. Vignos; F. Liu; R. Kijowski; G. Baer; G. Darryl	2016	Association between cartilage contact, morphology, and mr biomarkers in healthy and ACL-reconstructed knees	Journal of Orthopaedic Research	Meeting Abstract, Case Report and Guidelines letter
170	D. Guenther; K. M. Bell; S. L. Sexton; S. Irarrazaval; A. A. Rahnemai-Azar; F. H. Fu; V. Musahl; R. E. Debski	2016	Surface strain in the anterolateral capsule of the knee	Journal of Orthopaedic Research	Meeting Abstract, Case Report and Guidelines letter
171	S. G. Cone; L. A. Fordham; J. Piedrahita; J. T. Spang; M. B. Fisher	2016	Age-dependent changes in the orientation of the porcine anterior cruciate ligament	Journal of Orthopaedic Research	Meeting Abstract, Case Report and Guidelines letter
172	E. Chen; K. Amano; V. Pedoia; R. Souza; C. Benjamin Ma; X. Li	2016	Evaluation of tibiofemoral cartilage contact area alterations in ACL injured patients	Journal of Orthopaedic Research	Meeting Abstract, Case Report and Guidelines letter
173	K. Binzel; R. Moore; X. Liu; M. U. Knopp; R. Magnussen; C. Kaeding; D. Flanigan; M. V. Knopp	2016	Feasibility of ultra high definition dynamic PET/MR for Evaluation of ACL graft viability	European Journal of Nuclear Medicine and Molecular Imaging	Meeting Abstract, Case Report and Guidelines letter
174	K. Binzel; C. Kaeding; D. C. Flanigan; R. A. Magnussen; M. I. Knopp; W. Wei; M. V. Knopp	2016	Quantitative molecular imaging of ACL grafts by FDG PET/MRI	Molecular Imaging and Biology	Meeting Abstract, Case Report and Guidelines letter
175	G. S. Baer; J. Kaiser; M. Vignos; F. Liu; C. R. Smith; R. Kijowski; D. Thelen	2016	Magnetic resonance imaging of cartilage contact and bound water in ACL-deficient and ACL reconstructed knees	Orthopaedic Journal of Sports Medicine	Meeting Abstract, Case Report and Guidelines letter
176	A. Amerinatanzi; R. Summers; V. K. Goel; T. E. Hewett; E. Nyman	2016	A novel approach for measuring tibial slope	Journal of Orthopaedic Research	Meeting Abstract, Case Report and Guidelines letter
177	K. Amano; T. Stabler; V. Kraus; X. Li; C. Ma	2016	Correlating biochemical changes of synovial fluids with cartilage T1ρ after ACL injury	Osteoarthritis and Cartilage	Meeting Abstract, Case Report and Guidelines letter
178	K. Amano; V. Pedoia; A. K. Li; B. Schwaiger; K. Amrami; M. F. Koff; A. J. Krych; H. Potter; X. Li; C. B. Ma; T. M. Link; S. Rodeo; S. Majumdar	2016	Cartilage quantitative MR after ACL injury: results from a multicenter study	Journal of Orthopaedic Research	Meeting Abstract, Case Report and Guidelines letter
179	K. Amano; A. K. Li; V. Pedoia; S. Rodeo; X. Li; C. Ma; S. Majumdar	2016	Timing of ACL reconstruction affects tibial cartilage 6 months after surgery	Osteoarthritis and Cartilage	Meeting Abstract, Case Report and Guidelines letter
180	D. Wu; H. L. Teng; F. Su; A. Azus; X. Li; R. Souza; B. C. Ma	2015	Knee kinematic differences in anterior cruciate ligament deficient subjects prior to reconstruction is associated with knee T1R cartilage relaxation time at longitudinal follow-up	Osteoarthritis and Cartilage	Meeting Abstract, Case Report and Guidelines letter
181	A. Wang; F. Su; V. Pedoia; M. Kretzschmar; L. Nardo; T. M. Link; C. B. Ma; X. Li	2015	MR T1ρ and T2 of meniscus six months and one year after acute anterior cruciate ligament injury	Osteoarthritis and Cartilage	Meeting Abstract, Case Report and Guidelines letter
182	H. L. Teng; F. Su; D. Wu; A. Azus; R. B. Souza; B. C. Ma; X. Li	2015	Altered sagittal plane knee kinetics following anterior cruciate ligament injury and reconstruction is associated with knee T1ρ and T2 cartilage relaxation time at longitudinal follow-up	Osteoarthritis and Cartilage	Meeting Abstract, Case Report and Guidelines letter
183	G. B. Sharma; G. Kuntze; J. E. Beveridge; C. Bhatla; J. Shank; J. L. Ronsky	2015	Characterization of tibiofemoral cartilage T2 mapping in the contact and non-contact regions during walking using dual fluoroscopy and magnetic resonance imaging	Osteoarthritis and Cartilage	Meeting Abstract, Case Report and Guidelines letter
184	M. Rose; M. Farooqi; S. Quilici; D. C. Crawford	2015	A prospective randomized comparison using MRI of two distinct allogenic tissue constructs for anterior cruciate ligament reconstruction	Orthopaedic Journal of Sports Medicine	Meeting Abstract, Case Report and Guidelines letter
185	G. T. Nicandri; A. J. Cosgarea; M. R. Hutchinson; H. A. Elkousy	2015	Assessing improvement in diagnostic knee arthroscopic skill during the AAOS fundamentals of knee and shoulder arthroscopy course for orthopaedic residents	Orthopaedic Journal of Sports Medicine	Meeting Abstract, Case Report and Guidelines letter
186	R. Nazareth; P. Cashman; P. Parlier; L. Honeyfield; A. Papadaki; K. Satchithananda; D. McRobbie; A. Williams; T. Vincent; F. E. Watt	2015	Semi-automation of knee cartilage thickness estimation in magnetic resonance images with metal artefact	Osteoarthritis and Cartilage	Meeting Abstract, Case Report and Guidelines letter
187	D. A. Lansdown; V. Pedoia; M. Zaid; K. Amano; R. Souza; X. Li; C. Ma	2015	Knee kinematics following ACL injury are related to specific bone shape features	Osteoarthritis and Cartilage	Meeting Abstract, Case Report and Guidelines letter
188	S. P. Jadhav	2015	Posterolateral corner injuries	Pediatric Radiology	Meeting Abstract, Case Report and Guidelines letter
189	E. Chen; K. Amano; V. Pedoia; R. Souza; C. Ma; X. Li	2015	Evaluation of tibiofemoral cartilage contact area alterations in anterior cruciate ligament injured patients	Osteoarthritis and Cartilage	Meeting Abstract, Case Report and Guidelines letter
190	A. Chawla; A. McGregor	2015	Highlights from day three of the EuroSciCon 2015 Sports Science Summit	Future Science OA	Meeting Abstract, Case Report and Guidelines letter
191	B. C. Werner; M. M. Hadeed; F. W. Gwathmey Jr; C. M. Gaskin; J. M. Hart; M. D. Miller	2014	Medial injury in knee dislocations: What are the common injury patterns and surgical outcomes?	Clinical Orthopaedics and Related Research	Meeting Abstract, Case Report and Guidelines letter
192	A. Wang; E. Abramson; M. Kretzschmar; L. Nardo; T. M. Link; C. B. Ma; X. Li	2014	MR T1R and T2 of meniscus after acute anterior cruciate ligament injuries	Osteoarthritis and Cartilage	Meeting Abstract, Case Report and Guidelines letter
193	A. Pramhed; C. Klint; J. Hed; P. Önnerfjord; D. Heinega˚rd; R. Frobell; L. S. Lohmander; A. Struglics	2014	Longitudinal study of cartilage intermediate layer protein and cartilage oligomeric matrix protein over 5 years after anterior cruciate ligament rupture	Osteoarthritis and Cartilage	Meeting Abstract, Case Report and Guidelines letter
194	M. Plenzler; D. Straszewski; B. Ciszkowska-Łysoń; R. Śmigielski; M. Popieluch	2014	Original rehabilitation programme after anatomical ACL reconstruction based on MRI evaluated graft remodelling	Orthopaedic Journal of Sports Medicine	Meeting Abstract, Case Report and Guidelines letter
195	V. Pedoia; D. A. Lansdown; M. Zaid; C. McCulloch; C. B. Ma; X. Li	2014	Osteoarthritis-like changes are present in the tibia and femur 1 year following acl reconstruction	Arthritis and Rheumatology	Meeting Abstract, Case Report and Guidelines letter
196	V. Pedoia; D. Lansdown; M. Zaid; P. Jung; C. Ma; X. Li	2014	Longitudinal analysis of the shape changes of the knee in patients with anterior cruciate ligament injuries	Osteoarthritis and Cartilage	Meeting Abstract, Case Report and Guidelines letter
197	K. Okazaki; K. Osaki; H. Matsubara; H. Mizu-uchi; S. Hamai; Y. Iwamoto	2014	Characterization of early cartilage degeneration associated with anterior cruciate ligament injury using T1-RHO mapping magnetic resonance imaging	Osteoarthritis and Cartilage	Meeting Abstract, Case Report and Guidelines letter
198	B. Newton; R. Hanson; J. Schultz	2014	Stem cell therapy heals the ACL in complete non-retracted and partial tears	Clinical Journal of Sport Medicine	Meeting Abstract, Case Report and Guidelines letter
199	A. Minatani; R. Higashiyama; J. Aikawa; D. Iwase; H. Watanabe; K. Uchida; K. Naruse; K. Urabe; M. Takaso	2014	Arthroscopic rectangular anterior cruciate ligament reconstruction using a 15-mm-wide bone-patellar tendon-bone allograft: A report of three cases	Journal of Science and Medicine in Sport	Meeting Abstract, Case Report and Guidelines letter
200	E. M. Macri; A. G. Culvenor; T. Russell; K. M. Khan; T. S. Whitehead; H. G. Morris; K. M. Crossley	2014	Is patellofemoral alignment and morphology related to patellofemoral osteoarthritis as early as one year after anterior cruciate ligament reconstruction?	Osteoarthritis and Cartilage	Meeting Abstract, Case Report and Guidelines letter
201	O. Güler; M. Mahirogulları; S. Mutlu; M. H. Çerci; A. Şeker; S. Çakmak	2014	Comparison of MRI results of grafts obtained by unilateral anterior cruciate ligament reconstruction either using anteromedial portal only or transtibial method with contralateral healthy knee: Tibial tunnel or graft insertion?	Orthopaedic Journal of Sports Medicine	Meeting Abstract, Case Report and Guidelines letter
202	C. A. Görmeli; G. Görmeli; Y. B. Öztürk; Z. Özdemir; A. Kahraman	2014	The effect of the intercondyler notch width index on anterior cruciate ligament injuries: A study on groups with unilateral and bilateral ACL injury	Orthopaedic Journal of Sports Medicine	Meeting Abstract, Case Report and Guidelines letter
203	R. B. Frobell; S. Lohmander; P. Önnerfjord; D. Heinegárd; A. Struglics; A. Pramhed; C. Klint; J. Hed; W. Wirth; F. Eckstein	2014	The relation between serum comp and cilp concentrations and MRI subregional cartilage thickness change over the first five years after acute ACL injury-data from the kanon-trial	Osteoarthritis and Cartilage	Meeting Abstract, Case Report and Guidelines letter
204	J. B. Driban; L. S. Lohmander; R. Frobell	2014	Large post-traumatic bone marrow lesions after ACL injury are not associated with knee pain and symptoms within 4 weeks of injury	Osteoarthritis and Cartilage	Meeting Abstract, Case Report and Guidelines letter
205	S. Cotofana; H. Boeth; W. Wirth; G. Diederichs; M. Hudelmaier; G. Duda; F. Eckstein; T. Jung	2014	Knee cartilage and quadriceps muscle loss after posterior crucial ligament (PCL) injury	Osteoarthritis and Cartilage	Meeting Abstract, Case Report and Guidelines letter
206	J. Browne; T. Branch; S. Stinton	2014	The effect of medial meniscal injury on rotational instability following ACL reconstruction	Arthroscopy - Journal of Arthroscopic and Related Surgery	Meeting Abstract, Case Report and Guidelines letter
207	P. Blyth; S. Walsh	2014	Bonedoc ACL-allowing surgeons to evaluate the impact of tunnel placement	Annals of Anatomy	Meeting Abstract, Case Report and Guidelines letter
208	E. L. Bishop; G. Kuntze; R. Frayne; C. Frank; J. Ronsk	2014	Quantifying differences in passive knee laxity and finite helical axis measures between healthy and anterior cruciate ligament deficient individuals	Osteoarthritis and Cartilage	Meeting Abstract, Case Report and Guidelines letter
209	M. Zabala; J. Favre; T. P. Andriacchi	2013	Prospective spatial patterns of tibial cartilage thickness changes following acl reconstruction	Osteoarthritis and Cartilage	Meeting Abstract, Case Report and Guidelines letter
210	W. Wirth; F. Eckstein; M. Hudelmaier; S. Lohmander; R. Frobell	2013	Does change in femorotibial cartilage thickness differ between acutely anterior-cruciate ligament injured knees treated with and without reconstructive surgery	Arthritis and Rheumatism	Meeting Abstract, Case Report and Guidelines letter
211	W. Wirth; F. Eckstein; M. Hudelmaier; S. Lohmander; R. Frobell	2013	Does cartilage thickness change differ between acl deficient knees with and without reconstruction surgery	Osteoarthritis and Cartilage	Meeting Abstract, Case Report and Guidelines letter
212	K. Webster; J. Feller; N. Hartnett; W. Leigh	2013	Comparison of hamstring and patellar tendon autografts for ACL reconstruction: 15 year follow up of a randomized controlled trial	Journal of Science and Medicine in Sport	Meeting Abstract, Case Report and Guidelines letter
213	J. Van Leeuwen; N. Beck; M. Van Middelkoop; A. Culvenor; S. Bierma-Zeinstra; E. Oei; K. Crossley	2013	Tibiofemoral joint osteoarthritis one year after anterior cruciate ligament reconstruction: A magnetic resonance imaging evaluation	Osteoarthritis and Cartilage	Meeting Abstract, Case Report and Guidelines letter
214	P. Swérd; A. Struglics; H. Roos; M. Englund; T. Boegérd; R. Frobell	2013	Knee injury with concomitant osteochondral fracture is associated with increased synovial fluid concentrations of tnf-a	Osteoarthritis and Cartilage	Meeting Abstract, Case Report and Guidelines letter
215	B. Newton; P. Reischling; J. Schultz; R. Hanson	2013	Stem cell therapy heals the ACL in complete nonretracted and partial tears	Clinical Journal of Sport Medicine	Meeting Abstract, Case Report and Guidelines letter
216	M. H. Moksnes; L. Engebretsen; M. A. Risberg	2013	Prospective evaluation on the incidence of secondary meniscus and cartilage injuries following non-operative treatment of anterior cruciate ligament injuries in skeletally immature children using 3.0t	Arthroscopy - Journal of Arthroscopic and Related Surgery	Meeting Abstract, Case Report and Guidelines letter
217	X. Li; S. Wu; M. Hoppe; J. Rivoire; R. Souza; C. Ma	2013	Cartilage T1R and T2 are associated with patient-reported outcomes after acute acl injuries	Osteoarthritis and Cartilage	Meeting Abstract, Case Report and Guidelines letter
218	D. A. Lansdown; C. R. Allen; S. Wu; L. J. Morse; W. Schairer; X. Li; B. Ma	2013	Tibiofemoral contact area remains abnormal following anterior cruciate ligament reconstruction	Osteoarthritis and Cartilage	Meeting Abstract, Case Report and Guidelines letter
219	D. J. Hunter; L. Lohmander; J. Makovey; J. Tamez-Pena; S. Totterman; E. H. Schreyer; R. B. Frobell	2013	The effect of anterior cruciate ligament injury on bone curvature over 5 years: The kanon trial	Osteoarthritis and Cartilage	Meeting Abstract, Case Report and Guidelines letter
220	R. B. Frobell	2013	Impact of injury on joint structure	Osteoarthritis and Cartilage	Meeting Abstract, Case Report and Guidelines letter
221	S. Cotofana; W. Wirth; F. Eckstein; M. Hudelmaier; S. Lohmander; R. B. Frobell	2013	Change in cartilage thickness in the femoropatellatarjoint after acute anterior cruciate ligament tear - Long term follow-up	Osteoarthritis and Cartilage	Meeting Abstract, Case Report and Guidelines letter
222	S. Claes; E. Vereecke; T. Luyckx; J. M. K. Victor; P. Verdonk; J. Bellemans	2013	The segond fracture: Just an X-ray clue for a ruptured anterior cruciate ligament?	Arthroscopy - Journal of Arthroscopic and Related Surgery	Meeting Abstract, Case Report and Guidelines letter
223	M. A. Bowes; S. Lohmander; C. Wolstenholme; G. Vincent; R. B. Frobell	2013	Significant change of bone shape occur over the first five years after acl injury	Osteoarthritis and Cartilage	Meeting Abstract, Case Report and Guidelines letter
224	B. P. Boden; J. S. Torg; I. Breit; F. T. Sheehan	2013	Landing leg alignment alters tibial slope creating high-risk for non-contact ACL injury	Arthroscopy - Journal of Arthroscopic and Related Surgery	Meeting Abstract, Case Report and Guidelines letter
225		2013	20th Annual Scientific Meeting of the European Society of Musculoskeletal Radiology, ESSR 2013	Skeletal Radiology	Meeting Abstract, Case Report and Guidelines letter
226	P. Van Dyck; F. M. H. M. Vanhoenacker; V. Lambrecht; J. Gielen; K. Wouters; L. Dossche; P. M. Parizel	2012	MR imaging of the knee at 1.5 and 3T: A direct comparison of diagnostic accuracy with surgical correlation	Skeletal Radiology	Meeting Abstract, Case Report and Guidelines letter
227	N. A. Shah; K. M. Small; A. H. Gomoll	2012	Radiologic and arthroscopic correlation of internal derangement of the knee	Skeletal Radiology	Meeting Abstract, Case Report and Guidelines letter
228	D. N. Sandman; L. Nardo; W. Virayanavich; R. Souza; L. Steinbach; T. Link	2012	Appearance and evolution of disuse osteopenia on fluid-sensitive, fat-saturated MR imaging	Skeletal Radiology	Meeting Abstract, Case Report and Guidelines letter
229	M. Richardson; J. Petscavage	2012	Bayes and bones: The utility of bayes factors for musculoskeletal imaging	American Journal of Roentgenology	Meeting Abstract, Case Report and Guidelines letter
230	X. Li; F. Su; S. Wu; F. Liang; T. Link; S. Majumdar; C. Ma	2012	Cartilage t1rho quantification in acl-reconstructed knees: A 2-year follow-up	Osteoarthritis and Cartilage	Meeting Abstract, Case Report and Guidelines letter
231	P. Gifuni; R. De Pamphilis; C. Sala; C. Manzini	2012	Artimplant's Artelon augmentation device in anterior cruciate ligament reconstruction	Journal of Orthopaedics and Traumatology	Meeting Abstract, Case Report and Guidelines letter
232	M. Forney; J. Polster	2012	Cortical deformity of the posterolateral tibial corner in the setting of ACL injury: A potentially useful sign of lateral meniscus injury	American Journal of Roentgenology	Meeting Abstract, Case Report and Guidelines letter
233	R. Buda; A. Ruffilli; F. Tesei; G. Pagliazzi; A. Parma; M. Baldassarri; M. Bulzamini; S. Giannini	2012	Partial anterior cruciate ligament tears: Anatomical reconstruction technique versus non-anatomical augmentation technique	Journal of Orthopaedics and Traumatology	Meeting Abstract, Case Report and Guidelines letter
234	J. M. Brody; K. J. Daley; G. A. Tung; P. T. Evangelista	2012	Anterior cruciate ligament mucoid degeneration: A 10 year population study	Skeletal Radiology	Meeting Abstract, Case Report and Guidelines letter
235	A. Bauer; D. Motamedi; S. Modarresi; E. Fliszar; C. Chung; D. Resnick	2012	Multimodality imaging of anterior knee pain	American Journal of Roentgenology	Meeting Abstract, Case Report and Guidelines letter
236	S. Amin; K. Brindle	2012	ACL reconstruction: Recognizing imaging characteristics of complications	American Journal of Roentgenology	Meeting Abstract, Case Report and Guidelines letter
237	A. A. Theologis; B. Haughom; S. Majumdar; T. Link; C. B. Ma; X. Li	2011	Comparison of t1rho relaxation times between acl-reconstructed knees and uninjured, contralateral knees one year following surgical repair	Osteoarthritis and Cartilage	Meeting Abstract, Case Report and Guidelines letter
238	S. Ochiai; A. Watanabe; K. Matsuki; T. Obata; T. Toyone; K. Kamikawa; T. Ozawa; R. Shiboi; T. Kaiho; T. Okubo; H. Yamada; A. Nozaki; Y. Wada	2011	Assessment of cartilage using T2 mapping in patients with anterior cruciate ligament rupture	Osteoarthritis and Cartilage	Meeting Abstract, Case Report and Guidelines letter
239	S. Mannava; N. Subhas; J. Polster	2011	Cortical deformity of the posterolateral tibial plateau associated with ACL injury: A sign of lateral meniscus tear	Skeletal Radiology	Meeting Abstract, Case Report and Guidelines letter
240	J. F. Luciani; M. Tardieu; B. Bordet; D. Dejour	2011	Evaluation of anterior knee laxity on MRI	Annals of Physical and Rehabilitation Medicine	Meeting Abstract, Case Report and Guidelines letter
241	R. Kijowski; M. Sanogo; K. Lee; T. McGuine; A. Munoz Del Rio; G. Baer; B. Graf; A. De Smet	2011	Short-term clinical significance of osteochondral fractures in patients with acute anterior cruciate ligament tears	Skeletal Radiology	Meeting Abstract, Case Report and Guidelines letter
242	B. U. Casagranda; C. G. Borrero; D. A. Gallagher; K. D. Illingworth; D. Hensler; F. H. Fu	2011	Correlation of bone marrow edema volumes within the tibiofemoral joint and meniscal pathology in the clinical setting of acute anterior cruciate ligament tear	Skeletal Radiology	Meeting Abstract, Case Report and Guidelines letter
243	C. Benjamin; B. Haughom; R. Souza; W. Schairer; X. Li; K. Horvis	2011	Evaluating rotational kinematics of the knee in ACL ruptured and healthy patients using 3.0 tesla magnetic resonance imaging	Arthroscopy - Journal of Arthroscopic and Related Surgery	Meeting Abstract, Case Report and Guidelines letter
244	W. Astor; C. A. Britton; B. Casagranda; V. Schreiber; F. Fu	2011	Patterns of MR signal in double bundle anterior cruciate ligament reconstruction grafts before, during, and afterthe neoligamentization period	Skeletal Radiology	Meeting Abstract, Case Report and Guidelines letter
245	A. W. Gobbi	2010	Treatment of early osteoarthritis with cartilage regeneration techniques	Cartilage	Meeting Abstract, Case Report and Guidelines letter
246	I. Eshed; S. Trattnig; M. Sharon; R. Arbel; G. Nierenberg; E. Konen; A. Yayon	2010	Change over time in cartilage repair after chondrocyte transplantation with a fbrin-hyaluronan matrix-correlation of morphological MRI, biochemical T2 mapping and clinical outcome	Cartilage	Meeting Abstract, Case Report and Guidelines letter
247	A. Watanabe; T. Okubo; H. Yamada; T. Kosaka; T. Yamashita; Y. Wada	2009	Articular cartilage lesion associated with acute anterior cruciate ligament injury of the knee: A study with T2 mapping	Osteoarthritis and Cartilage	Meeting Abstract, Case Report and Guidelines letter
248	V. C. Stein; L. Li; A. Guermazi; Y. Zhang; C. K. Kwoh; C. B. Eaton; D. J. Hunter	2009	The relation of femoral notch stenosis to ACl tears in persons with knee osteoarthritis	Osteoarthritis and Cartilage	Meeting Abstract, Case Report and Guidelines letter
249	L. K. Horton; J. A. Jacobson; J. Lin; C. W. Hayes	2000	MR imaging of anterior cruciate ligament reconstruction graft	American Journal of Roentgenology	Meeting Abstract, Case Report and Guidelines letter
250	M. Niitsu; I. Anno; T. Fukubayashi; H. Shimojo; S. Y. Kuno; M. Akisada	1991	Tears of cruciate ligaments and menisci: Evaluation with cine MR imaging	Radiology	Meeting Abstract, Case Report and Guidelines letter
251	E. H. Dillon; C. F. Pope; P. Jokl; J. K. Lynch	1991	Follow-up of grade 2 meniscal abnormalities in the stable knee	Radiology	Meeting Abstract, Case Report and Guidelines letter
252	普旭飞	2023	非接触性前交叉韧带重建失败的骨性危险因素研究		degree papers of master and doctor
253	谢东兴	2022	基于生理学定量MRI成像的ACLR术后10年膝关节退变特征研究		degree papers of master and doctor
254	白汉华	2022	基于深度学习的图像分割在治疗前交叉韧带损伤中的应用		degree papers of master and doctor
255	王博	2022	股骨髁影像学形态对前交叉韧带重建术后股骨隧道扩张及移植物成熟度的影响分析		degree papers of master and doctor
256	柳立鹏	2022	前交叉韧带重建中不同胫骨隧道角度隧道内口的生物力学分析		degree papers of master and doctor
257	吴艳芳	2022	兔膝前交叉韧带离断术后所致骨髓病变T2 mapping的定量研究		degree papers of master and doctor
258	于志军	2022	核磁的间接征象胫骨前移在前交叉韧带Ⅲ级损伤中的诊断价值		degree papers of master and doctor
259	颜艳芳	2021	合成磁共振（MAGIC）联合弥散张量成像（DTI）评估前交叉韧带移植物成熟度的研究		degree papers of master and doctor
260	刘嘉男	2021	面向疾病诊疗的核磁影像分割与分类算法研究		degree papers of master and doctor
261	陈善创	2020	自体腘绳肌腱4股与6股编织方法治前交叉韧带损伤早期疗效对比		degree papers of master and doctor
262	赵学媛	2020	影响膝骨性关节病内侧半月板突出因素的MRI分析研究		degree papers of master and doctor
263	纪丙军	2020	前交叉韧带撕裂与股骨滑车发育不良的相关性		degree papers of master and doctor
264	朱婧怡	2020	磁共振去金属伪影序列在前交叉韧带重建手术患者中的应用		degree papers of master and doctor
265	星月	2020	前交叉韧带撕裂模式及膝关节稳定性的MR定量评估		degree papers of master and doctor
266	冯天鸿	2020	Telos应力装置应用于膝前十字韧带断裂的诊断价值		degree papers of master and doctor
267	钟锐鑫	2019	儿童及青少年与成人前交叉韧带在MRI上的解剖学特征差异研究		degree papers of master and doctor
268	王锋	2019	膝关节后斜韧带损伤的磁共振特征		degree papers of master and doctor
269	张培烘	2019	基于7.0T多模态MRI监测猪膝关节软骨退变的定量研究		degree papers of master and doctor
270	王乾	2018	前外韧带及其损伤与前交叉韧带损伤相关性的高分辨MRI评估		degree papers of master and doctor
271	熊文文	2018	前交叉韧带重建术后首次MRI在疗效评估的应用研究		degree papers of master and doctor
272	汪益	2018	磁共振弥散张量成像及负重位磁共振在前交叉韧带损伤重建术后评价及康复中的应用		degree papers of master and doctor
273	孙玲玲	2018	磁共振评估膝关节后外侧角正常解剖及其损伤的应用研究		degree papers of master and doctor
274	刘元华	2018	基于膝关节韧带损伤有限元模型的推拿摇法生物力学研究		degree papers of master and doctor
275	赵杰	2017	合并前交叉韧带损伤的膝骨关节炎内侧胫骨平台软骨磨损特点的临床研究		degree papers of master and doctor
276	王萍	2017	膝关节半月板根部3D MRI表现及3D MRI对根部撕裂诊断价值		degree papers of master and doctor
277	梁治平	2017	MR T2 mapping技术在膝关节韧带重建术后疗效评价的动物实验与临床研究		degree papers of master and doctor
278	曾莎莎	2017	3D-MRI在膝关节前交叉韧带损伤与半月板撕裂诊断中的应用评价		degree papers of master and doctor
279	宗敏	2017	基于磁共振多模态影像监测关节软骨变化的定性及定量研究		degree papers of master and doctor
280	刘淑仪	2017	前交叉韧带损伤及重建术后的磁共振弥散张量成像、双源CT成像研究		degree papers of master and doctor
281	陈垚	2016	前交叉韧带磁共振3D-SPACE及DTI技术的应用价值研究		degree papers of master and doctor
282	ALLA CHANDRIKA	2016	MRI与关节腔镜对膝关节结构紊乱的研究		degree papers of master and doctor
283	王鹏	2015	膝关节前交叉韧带和半月板损伤的临床、MRI和关节镜的比较分析		degree papers of master and doctor
284	杨献峰	2015	自体肌腱移植前交叉韧带重建术后形态与功能磁共振成像评价研究		degree papers of master and doctor
285	杨朝湘	2015	猪膝骨性关节炎模型的3.0T磁共振T1ρ和T2 mapping成像研究		degree papers of master and doctor
286	杨国平	2015	图像融合法建立膝关节有限元模型并模拟负载		degree papers of master and doctor
287	吴艳	2015	常规MR及T2mapping序列评价前交叉韧带重建术后膝关节稳定性		degree papers of master and doctor
288	丁杰	2015	前交叉韧带胫骨止点的解剖学与影像学定位研究		degree papers of master and doctor
289	胡鹏	2014	X线、CT三维重建及MRI在胫骨平台骨折诊断中的应用		degree papers of master and doctor
290	王慧	2014	膝关节双束前交叉韧带重建术后的影像学评估		degree papers of master and doctor
291	崔雪朋	2014	前交叉韧带解剖型单束重建与等长重建的临床疗效对比分析		degree papers of master and doctor
292	陈奇	2013	肩袖冈上肌骨—肌腱结合部损伤愈合模型的实验研究		degree papers of master and doctor
293	盘中贤	2013	关节镜下前交叉韧带重建术后的MRI评估		degree papers of master and doctor
294	侯进	2013	扩散张量成像在骨性关节炎评估中的作用		degree papers of master and doctor
295	雷钧	2012	基于医学图像的膝关节前交叉韧带重建手术的仿真		degree papers of master and doctor
296	郭虎城	2012	MRI诊断膝关节前交叉韧带损伤的相关影响因素分析		degree papers of master and doctor
297	许鹏	2012	MRI影像下股骨髁间窝的三维可视化研究		degree papers of master and doctor
298	王艳晶	2012	磁共振对膝关节软骨、半月板及韧带损伤的诊断及临床应用价值评价		degree papers of master and doctor
299	杨光	2012	虚拟手术系统辅助前交叉韧带重建术的实验研究和临床应用		degree papers of master and doctor
300	李永刚	2012	韧带重建术后腱骨愈合的基础和临床研究		degree papers of master and doctor
301	李利南	2012	LARS人工韧带重建前交叉韧带的生物相容性和生物力学实验研究		degree papers of master and doctor
302	赵晓亮	2011	生物型异种韧带移植修复山羊前交叉韧带损伤的实验研究		degree papers of master and doctor
303	王跃辉	2011	基于下肢力线的膝骨关节炎“筋—骨”平衡体系研究		degree papers of master and doctor
304	朱守艳	2011	磁共振三维扫描对成人膝关节交叉韧带形态学的应用价值		degree papers of master and doctor
305	张炜	2011	1.5TMR膝关节3D-FSE-Cube序列与常规序列成像的对比研究		degree papers of master and doctor
306	张炜	2011	MR1.5T膝关节3D-FSEFSEFSE-Cube Cube序列与常规序列成像的对比研究		degree papers of master and doctor
307	唐亮	2011	多因素作用下的力学量传感与测试技术研究		degree papers of master and doctor
308	刘永峰	2011	股骨干骨折合并膝关节损伤临床研究		degree papers of master and doctor
309	谢峰	2010	ACL功能缺失对膝半月板、关节软骨影响的临床和有限元仿真研究		degree papers of master and doctor
310	王晶	2010	膝关节软骨下BMLs和OAPC与软骨下骨承受应力改变关系的研究		degree papers of master and doctor
311	张继良	2010	膝关节MRI三维成像研究		degree papers of master and doctor
312	陈旭	2009	膝关节半月板韧带损伤MRI检查方法研究		degree papers of master and doctor
313	李渊	2009	膝关节前交叉韧带损伤的MRI诊断及多征象分析		degree papers of master and doctor
314	李利南	2009	LARS人工韧带重建前交叉韧带术后中期随访结果及分析		degree papers of master and doctor
315	张素萍	2009	超声在膝关节韧带损伤检查中的应用研究		degree papers of master and doctor
316	潘熙春	2008	前交叉韧带撕裂MRI检查的特殊位置及价值研究		degree papers of master and doctor
317	汪益	2008	MR三维重建膝关节研究前交叉韧带等距点		degree papers of master and doctor
318	李莉	2008	半月板桶柄状撕裂的MRI诊断价值研究		degree papers of master and doctor
319	景天忠	2008	前交叉韧带损伤诊断的系统评价		degree papers of master and doctor
320	刘冬	2008	改进布尔方法及其在虚拟膝关节手术中的应用研究		degree papers of master and doctor
321	刘东	2008	膝关节前交叉韧带撕裂的MRI研究		degree papers of master and doctor
322	孙然	2007	前交叉韧带重建术后骨隧道扩大的相关研究		degree papers of master and doctor
323	耿晓鹏	2006	磁共振成像在膝关节外科的应用研究		degree papers of master and doctor
324	金合	2005	膝关节半月板径向移位的MRI观察及临床意义		degree papers of master and doctor
325	高凯	2004	前交叉韧带损伤的MRI诊断与临床诊断的比较研究		degree papers of master and doctor
326	罗久伟	2004	膝关节损伤的MRI断诊与关节镜所见的对比研究		degree papers of master and doctor
327	罗久伟	2004	膝关节损伤的MRI诊断与关节镜所见的对比研究		degree papers of master and doctor
328	王晓宇	2004	膝关节前交叉韧带的解剖和MRI影像对比研究		degree papers of master and doctor
329	杜龙庭	2004	膝关节MR增强扫描对前交叉韧带部分撕裂的评价		degree papers of master and doctor
330	赵海艳	2003	膝关节损伤的多序列MR成像比较		degree papers of master and doctor
331	郭娜; 王田苗; 胡磊; 杨标; 王立峰; 刘洪鹏		一种前交叉韧带重建的增强现实手术导航系统		patent for invention
332	胡卫东; 项立; 范义; 高永波; 鄂占森		一种膝关节MR扫描调节装置		patent for invention
333	V. Sifre; A. Ten-Esteve; C. I. Serra; C. Soler; A. Alberich-Bayarri; S. Segarra; L. Martí-Bonmatí	2022	Knee Cartilage and Subchondral Bone Evaluations by Magnetic Resonance Imaging Correlate with Histological Biomarkers in an Osteoarthritis Rabbit Model		animal experiment
334	Jyoti Roy; Margaret E. White; Falguni Basuli; Ana Christina L. Opina; Karen Wong; Morgan Riba; Anita T. Ton; Xiang Zhang; Keith H. Jansson; Elijah Edmondson; Donna Butcher; Frank I. Lin; Peter L. Choyke; Kathleen Kelly; Elaine M. Jagoda	2021	Monitoring PSMA Responses to ADT in Prostate Cancer Patient-Derived Xenograft Mouse Models Using [ 18 F]DCFPyL PET Imaging		animal experiment
335	Hai Jiang; Jia Liu; Zhipeng Xu; Chuanming Zheng	2021	Efficacy of Different Fluid Resuscitation Methods on Coagulation Function of Rats with Traumatic Hemorrhagic Shock		animal experiment
336	Y. Carcamo; R. Terracciano; A. Royal; J. D. Harris; B. K. Weiner; J. S. Labis; N. Gupta; C. S. Filgueira	2021	Site-specific Effects of Anterior Cruciate Ligament Transection on Post-Traumatic Osteoarthritis Development in a Rabbit Model		animal experiment
337	A. W. Kajabi; V. Casula; S. Ojanen; M. A. Finnilä; W. Herzog; S. Saarakkala; R. K. Korhonen; M. J. Nissi; M. T. Nieminen	2020	Multiparametric MR imaging reveals early cartilage degeneration at 2 and 8 weeks after ACL transection in a rabbit model		animal experiment
338	Firoozeh Estakhri; Mohammad Reza Panjehshahin; Nader Tanideh; Rasoul Gheisari; Amir Mahmoodzadeh; Negar Azarpira; Nasser Gholijani	2020	The effect of kaempferol and apigenin on allogenic synovial membrane-derived stem cells therapy in knee osteoarthritic male rats		animal experiment
339	S. G. Cone; E. P. Lambeth; H. Ru; L. A. Fordham; J. A. Piedrahita; J. T. Spang; M. B. Fisher	2019	Biomechanical Function and Size of the Anteromedial and Posterolateral Bundles of the ACL Change Differently with Skeletal Growth in the Pig Model		animal experiment
340	Elizabeth Papalardo; Zurina Romay-Penabad; Rohan Willis; Premkumar Christadoss; Ana Laura Carrera-Marin; Elba Reyes-Maldonado; Rajani Rudrangi; Silvana Alfieri-Papalardo; Ethel Garcia-Latorre; Miri Blank; Silvia Pierangeli; Allan R. Brasier; Emilio B. Gonzalez	2017	Major Histocompatibility Complex Class II Alleles Influence Induction of Pathogenic Antiphospholipid Antibodies in a Mouse Model of Thrombosis		animal experiment
341	G. Reisig; M. Kreinest; W. Richter; M. Wagner-Ecker; D. Dinter; U. Attenberger; B. Schneider-Wald; S. Fickert; M. L. Schwarz	2016	Osteoarthritis in the knee joints of Göttingen Minipigs after resection of the anterior cruciate ligament? Missing correlation of MRI, gene and protein expression with histological scoring		animal experiment
342	Z. M. Wei; X. K. Du; T. L. Huo; X. B. Li; G. N. Quan; T. R. Li; J. Cheng; W. T. Zhang	2012	Quantitative T2 mapping evaluation for articular cartilage lesions in a rabbit model of anterior cruciate ligament transection osteoarthritis		animal experiment
343	M. Galli; V. Ciriello; A. Menghi; C. Perisano; G. Maccauro; E. Marzetti	2012	LOCALIZED PIGMENTED VILLONODULAR SYNOVITIS OF THE ANTERIOR CRUCIATE LIGAMENT OF THE KNEE: AN EXCEPTIONAL PRESENTATION OF A RARE DISEASE WITH NEOPLASTIC AND INFLAMMATORY FEATURES		animal experiment
344	Mathieu G. Sommers; Jan van Egmond; Leo H. D. J. Booij; Arend Heerschap	2009	Isoflurane anesthesia is a valuable alternative for alpha-chloralose anesthesia in the forepaw stimulation model in rats		animal experiment
345	J. Lozano; E. Saadat; X. J. Li; S. Majumdar; C. B. Ma	2009	Magnetic resonance <i>T</i><sub>1ρ</sub> imaging of osteoarthritis: a rabbit ACL transection model		animal experiment
346	Jesus Lozano; Ehsan Saadat; Xiaojuan Li; Sharmila Majumdar; C. Benjamin Ma	2009	Magnetic resonance T(1 rho) imaging of osteoarthritis: a rabbit ACL transection model		animal experiment
347	S. I. Choi; T. R. Heo; B. H. Min; J. H. Cui; B. H. Choi; S. R. Park	2007	Alleviation of osteoarthritis by calycosin-7-O-β-D-glucopyranoside (CG) isolated from <i>Astragali</i> radix (AR) in rabbit osteoarthritis (OA) model		animal experiment
348	C. Boulocher; E. Chereul; J. B. Langlois; M. Armenean; M. E. Duclos; E. Viguier; T. Roger; E. Vignon	2007	Non-invasive in vivo quantification of the medial tibial cartilage thickness progression in an osteoarthritis rabbit model with quantitative 3D high resolution micro-MRI		animal experiment
349	X. H. Bi; X. Yang; M. P. G. Bostrom; D. Bartusik; S. Ramaswamy; K. W. Fishbein; R. G. Spencer; N. P. Camacho	2007	Fourier transform infrared imaging and MR microscopy studies detect compositional and structural changes in cartilage in a rabbit model of osteoarthritis		animal experiment
350	A. R. Shikhman; D. Amiel; D. D'Lima; S. B. Hwang; C. Hu; A. Xu; S. Hashimoto; K. Kobayashi; T. Sasho; M. K. Lotz	2005	Chondroprotective activity of N-acetylglucosamine in rabbits with experimental osteoarthritis		animal experiment
351	M. R. Doschak; G. R. Wohl; D. A. Hanley; R. C. Bray; R. F. Zernicke	2004	Antiresorptive therapy conserves some periarticular bone and ligament mechanical properties after anterior cruciate ligament disruption in the rabbit knee		animal experiment
352	Batiste DL; Kirkley A; Laverty S; Thain LM; Spouge AR; Gati JS; Foster PJ; Holdsworth DW	2004	High-resolution MRI and micro-CT in an ex vivo rabbit anterior cruciate ligament transection model of osteoarthritis		animal experiment
353	Danika L. Batiste; Alexandra Kirkley; Sheila Laverty; Lisa M. F. Thain; Alison R. Spouge; David W. Holdsworth	2004	Ex vivo characterization of articular cartilage and bone lesions in a rabbit ACL transection model of osteoarthritis using MRI and micro-CT		animal experiment
354	L. Wachsmuth; R. Keiffer; H. P. Juretschke; R. X. Raiss; N. Kimmig; E. Lindhorst	2003	<i>In vivo</i> contrast-enhanced micro MR-imaging of experimental osteoarthritis in the rabbit knee joint at 7.1T		animal experiment
355	Lydia Wachsmuth; Rolf Keiffer; Hans-Paul Juretschke; Ruth X. Raiss; Nicole Kimmig; Elmar Lindhorst	2003	In vivo contrast-enhanced micro MR-imaging of experimental osteoarthritis in the rabbit knee joint at 7.1T1		animal experiment
356	R. Stoop; P. Buma; P. M. van der Kraan; A. P. Hollander; R. C. Billinghurst; T. H. Meijers; A. R. Poole; W. B. van den Berg	2001	Type II collagen degradation in articular cartilage fibrillation after anterior cruciate ligament transection in rats		animal experiment
357	A. D. Milne; J. R. Giffin; D. G. Chess; J. A. Johnson; G. J. W. King	2001	Design and validation of an unconstrained loading system to measure the envelope of motion in the rabbit knee joint		animal experiment
358	R. C. Bray; M. R. Doschak; T. S. Gross; R. F. Zernicke	1997	Physiological and mechanical adaptations of rabbit medial collateral ligament after anterior cruciate ligament transection		animal experiment
359	G. Brix; M. E. Bellemann; U. Haberkorn; L. Gerlach; P. Bachert; W. J. Lorenz	1995	Mapping the biodistribution and catabolism of 5-fluorouracil in tumor-bearing rats by chemical-shift selective 19F MR imaging		animal experiment
360	Y. Araki; H. Tanaka; H. Yamamoto; T. Yamamoto; K. Shino; H. Nakamura; I. Tsukaguchi	1994	MR imaging of pigmented villonodular synovitis of the knee		animal experiment
361	P. Luo; Q. Wang; P. Cao; T. Chen; S. Li; X. Wang; Y. Li; Z. Gong; Y. Zhang; G. Ruan; Z. Zhou; Y. Wang; W. Han; Z. Zhu; D. J. Hunter; J. Li; C. Ding	2024	The association between anterior cruciate ligament degeneration and incident knee osteoarthritis: Data from the osteoarthritis initiative	Journal of Orthopaedic Translation	Exclude references after reading the title and abstract (Inconsistent with the purpose of the study)
362	K. Li; F. Y. Jhonatan; Z. Yu; J. Liu; L. Huang; H. Yang; J. Du	2024	A new modified MR dual precision positioning of thin-slice oblique sagittal fat suppression proton density weighted imaging: its diagnostic accuracy in anterior cruciate ligament injury	Sci Rep	Exclude references after reading the title and abstract (Inconsistent with the purpose of the study)
363	肖衍; 张延伟; 谢云香; 刘娟; 毕苗; 郑维蓬; 王一敏	2023	基于MRI检查应用舒筋外洗颗粒治疗膝关节运动损伤临床研究	新中医	Exclude references after reading the title and abstract (Inconsistent with the purpose of the study)
364	谢旭华 %A 范顺云 %A 李靖龙 %A 罗浩天 %A 张俊 %A 王锋	2023	3D导板联合混合现实在后交叉韧带重建隧道定位中的应用	云南医药	Exclude references after reading the title and abstract (Inconsistent with the purpose of the study)
365	王艺达; 王晓玲; 刘君; 王丽岩; 张立飞	2023	数字健康在运动科学领域的演变历程与未来趋势：2010-2023年全球研究的文献计量分析	The 13th National Convention on Sport Science of China	Exclude references after reading the title and abstract (Inconsistent with the purpose of the study)
366	武夏夏; 陆雪芳; 刘昌盛; 权光南; 刘薇音; 查云飞	2023	深度学习图像重建算法在膝关节加速MRI中的临床应用研究	磁共振成像	Exclude references after reading the title and abstract (Inconsistent with the purpose of the study)
367	李小海; 谢光友; 梁力嵩; 刘江勇; 曾宪春; 王荣品	2023	前交叉韧带重建术后并发症的MR征象及原因分析	临床放射学杂志	Exclude references after reading the title and abstract (Inconsistent with the purpose of the study)
368	徐舟; 朱勇; 储赟	2023	膝关节交叉韧带损伤诊治重建中MR及CT的应用价值分析	世界复合医学	Exclude references after reading the title and abstract (Inconsistent with the purpose of the study)
369	姚绍华; 王奇; 周光宇; 孙建军; 杨鹏	2023	虚拟现实结合关节镜治疗累及前交叉韧带止点胫骨平台骨折的效果	中国当代医药	Exclude references after reading the title and abstract (Inconsistent with the purpose of the study)
370	王一仲 %A 陈雪松 %A 田斌 %A 康鑫 %A 张亮 %A 郑江 %A 周伟	2023	镜下三线交联拉出固定前交叉韧带胫骨止点撕脱骨折	中国矫形外科杂志	Exclude references after reading the title and abstract (Inconsistent with the purpose of the study)
371	余乐; 陶唯楚; 金正标; 李熠; 薛啸傲; 王茹; 华英汇	2023	膝关节韧带损伤与皮质脊髓束结构的因果关联：一项孟德尔随机化研究	The 13th National Convention on Sport Science of China	Exclude references after reading the title and abstract (Inconsistent with the purpose of the study)
372	Z. Y. Zhang; H. J. Huang; P. Maimaitijiang; X. Y. Pan; X. Y. Fu; C. Wang; J. Q. Wang	2023	Comparisons of diagnostic performance and the reliability in identifying ACL injury between two measuring protocols of anterior tibial subluxation on MR images	Skeletal Radiology	Exclude references after reading the title and abstract (Inconsistent with the purpose of the study)
373	Zhi-Yu Zhang; Wei-Li Shi; Wen-Bin Bai; Ling-Yu Meng; Qing-Yang Meng; Jian-Quan Wang; Cheng Wang	2023	Chronic ACL-injured patients show increased medial and global anterior tibial subluxation measured on 1-year postoperative MR images after primary single-bundle ACL reconstruction	Journal of orthopaedic surgery and research	Exclude references after reading the title and abstract (Inconsistent with the purpose of the study)
374	Mark J. M. Zee; Peter A. J. Pijpker; Joep Kraeima; Alain R. Viddeleer; Ronald L. Diercks	2023	Patient specific instrumentation in ACL reconstruction: a proof-of-concept cadaver experiment assessing drilling accuracy when using 3D printed guides	Archives of orthopaedic and trauma surgery	Exclude references after reading the title and abstract (Inconsistent with the purpose of the study)
375	C. J. Yu; M. Wang; S. L. Chen; C. Z. Qiu; Z. Y. Zhang; X. D. Zhang	2023	Improving anterior cruciate ligament tear detection and grading through efficient use of inter-slice information and simplified transformer module	Biomedical Signal Processing and Control	Exclude references after reading the title and abstract (Inconsistent with the purpose of the study)
376	Saideh Yousefi; Azim Paksa; Mohammad Amin Gorouhi; Ismaeil Alizadeh; Masoumeh Amin; Mozaffar Vahedi; Nasrollah Saberi; Ali Reza Zahraei-Ramazani	2023	Determination of the feeding behavior of Phlebotomus sergenti using multiplex PCR and tent-baited traps in a new focus of Anthroponotic Cutaneous Leishmaniasis in the southeast of Iran	Experimental parasitology	Exclude references after reading the title and abstract (Inconsistent with the purpose of the study)
377	S. Yalcin; B. McCoy; L. D. Farrow; C. Johnson; M. H. Jones; M. Kolczun; B. Leo; A. Miniaci; R. Nickodem; R. Parker; A. Serna; K. Stearns; G. Strnad; J. Williams; J. Yuxuan; K. P. Spindler	2023	Do Patellar Tendon Repairs Have Better Outcomes than Quadriceps Tendon Repairs? A Prospective Cohort Analysis	J Knee Surg	Exclude references after reading the title and abstract (Inconsistent with the purpose of the study)
378	D. X. Xie; M. Tanaka; V. Pedoia; A. K. Li; L. Facchetti; J. Neumann; R. Lartey; R. B. Souza; T. M. Link; C. B. Ma; X. J. Li	2023	Baseline cartilage T1ρ and T2 predicted patellofemoral joint cartilage lesion progression and patient-reported outcomes after ACL reconstruction	Journal of Orthopaedic Research	Exclude references after reading the title and abstract (Inconsistent with the purpose of the study)
379	Rick W. Wright; Laura J. Huston; Amanda K. Haas; Jacquelyn S. Pennings; Christina R. Allen; Daniel E. Cooper; Thomas M. DeBerardino; Warren R. Dunn; Brett Brick A. Lantz; Kurt P. Spindler; Michael J. Stuart; John P. Albright; Annunziato Ned Amendola; Jack T. Andrish; Christopher C. Annunziata; Robert A. Arciero; Bernard R. Bach, Jr.; Champ L. Baker, 3rd; Arthur R. Bartolozzi; Keith M. Baumgarten;…	2023	Meniscal and Articular Cartilage Predictors of Outcome After Revision ACL Reconstruction: A 6-Year Follow-up Cohort Study	The American journal of sports medicine	Exclude references after reading the title and abstract (Inconsistent with the purpose of the study)
380	J. M. Woodmass; E. R. Wagner; J. Smith; K. M. Welp; M. J. Chang; M. P. Morissette; L. D. Higgins; J. J. P. Warner	2023	Postoperative recovery comparisons of arthroscopic Bankart to open Latarjet for the treatment of anterior glenohumeral instability	European Journal of Orthopaedic Surgery and Traumatology	Exclude references after reading the title and abstract (Inconsistent with the purpose of the study)
381	W. T. Wilson; M. J. Kennedy; D. MacLeod; G. P. Hopper; G. M. MacKay	2023	Outcomes of Anterior Cruciate Ligament Reconstruction With Independently Tensioned Suture Tape Augmentation at Five Year Follow-up	American Journal of Sports Medicine	Exclude references after reading the title and abstract (Inconsistent with the purpose of the study)
382	Susan Warming; Robert Bennike Herzog; Mathilde Lundgaard-Nielsen; Martin Wyman Rathcke; Michael Rindom Krogsgaard	2023	No correlation between performance tests, clinical measurements and data from patient-reported outcome measures (PROM) in children reconstructed for anterior cruciate ligament injury	Knee surgery, sports traumatology, arthroscopy : official journal of the ESSKA	Exclude references after reading the title and abstract (Inconsistent with the purpose of the study)
383	J. J. Wang; J. W. Luo; A. H. Hounye; Z. Wang; J. H. Liang; Y. B. Cao; J. Feng; L. J. Tan; Z. C. Wang; M. L. Kong; M. Z. Hou; J. S. He	2023	A decoupled generative adversarial network for anterior cruciate ligament tear localization and quantification	Neural Computing & Applications	Exclude references after reading the title and abstract (Inconsistent with the purpose of the study)
384	Jingkun Wang; Jun Liu; Liming Wu; Lun Tao; Xiangdong Liu; Ziming Wang; Yan Xiong	2023	Accuracy of Femoral Tunnel Localization With Mixed Reality Technology-Assisted Single-Bundle ACL Reconstruction	Orthopaedic journal of sports medicine	Exclude references after reading the title and abstract (Inconsistent with the purpose of the study)
385	Robert A. Waltz; Kaitlyn E. Whitney; Victoria R. Duke; Heidi Kloser; Charles Huard; Matthew T. Provencher; Marc J. Philippon; Chelsea Bahney; Jonathan A. Godin; Johnny Huard	2023	A Systemic and Local Comparison of Senescence in an Acute Anterior Cruciate Ligament Injury-A Pilot Case Series	Life (Basel, Switzerland)	Exclude references after reading the title and abstract (Inconsistent with the purpose of the study)
386	T. J. Uppstrom; R. E. Breighner; C. Fletcher; D. N. Mintz; S. A. Strickland	2023	Assessment of Patellar Vascularity after Patellar Cartilage Restoration via Lateral Parapatellar Approach: Analysis Using Dynamic Contrast-Enhanced Magnetic Resonance Imaging	Cartilage	Exclude references after reading the title and abstract (Inconsistent with the purpose of the study)
387	N. Tomanovic; A. P. Toms	2023	The Cruciate and Collateral Ligaments		Exclude references after reading the title and abstract (Inconsistent with the purpose of the study)
388	Thomas Tischer; Philippe Beaufilis; Roland Becker; Sufian S. Ahmad; Marco Bonomo; David Dejour; Karl Eriksson; Giuseppe Filardo; Matthias J. Feucht; Alberto Grassi; Adrian Wilson; Jacques Menetrey; Nicolas Pujol; Martin Rathcke; Romain Seil; Marc J. Strauss; Vincenzo Condello	2023	Management of anterior cruciate ligament revision in adults: the 2022 ESSKA consensus part I-diagnostics and preoperative planning	Knee surgery, sports traumatology, arthroscopy : official journal of the ESSKA	Exclude references after reading the title and abstract (Inconsistent with the purpose of the study)
389	Thomas Tischer; Luca Andriolo; Philippe Beaufils; Sufian S. Ahmad; Corrado Bait; Marco Bonomo; Etienne Cavaignac; Riccardo Cristiani; Matthias J. Feucht; Markas Fiodorovas; Alberto Grassi; Gijs Helmerhorst; Christian Hoser; Mustafa Karahan; George Komnos; Koen Carl Lagae; Vincenzo Madonna; Edoardo Monaco; Juan Carlos Monllau; Matthieu Ollivier; Mikko Ovaska; Wolf Petersen; Tomasz Piontek; James R…	2023	Management of anterior cruciate ligament revision in adults: the 2022 ESSKA consensus part III-indications for different clinical scenarios using the RAND/UCLA appropriateness method	Knee surgery, sports traumatology, arthroscopy : official journal of the ESSKA	Exclude references after reading the title and abstract (Inconsistent with the purpose of the study)
390	F. Soy; O. Pehlivan; B. Oktaş; M. Çirpar	2023	Biomarkers that Can Predict the Diagnosis of an Anterior Cruciate Ligament Injury on MR Images, Preoperatively	Acta Chirurgiae Orthopaedicae et Traumatologiae Cechoslovaca	Exclude references after reading the title and abstract (Inconsistent with the purpose of the study)
391	John Hayden Sonnier; Austin M. Looney; Emma E. Johnson; Zac Fuller; Fotios P. Tjoumakaris; Kevin B. Freedman	2023	Analyzing Resilience in the Orthopedic Sports Medicine Patient Population	Orthopedics	Exclude references after reading the title and abstract (Inconsistent with the purpose of the study)
392	Prannoy Shom; Anuj R. Varma; Roshan Prasad	2023	The Anterior Cruciate Ligament: Principles of Treatment	Cureus	Exclude references after reading the title and abstract (Inconsistent with the purpose of the study)
393	R. Salman; M. G. Ditzler; S. P. Jadhav; E. K. Schallert; S. D. McKay; J. H. Kan	2023	Medial meniscal posterior horn tears and ramp lesions in pediatric patients: lessons learned	Pediatric Radiology	Exclude references after reading the title and abstract (Inconsistent with the purpose of the study)
394	P. Sadoghi; V. Röggla; H. Beiglböck; B. Schett; M. Reschl; S. Fischerauer; P. Reinbacher; H. K. Widhalm	2023	Prediction of individual graft for anterior cruciate ligament reconstruction using anthropometric data	Archives of Orthopaedic and Trauma Surgery	Exclude references after reading the title and abstract (Inconsistent with the purpose of the study)
395	S. Sachar; S. Sachar	2023	Retrospective Study Of Internal Derangements Of Knee Joints With MRI	European Journal of Molecular and Clinical Medicine	Exclude references after reading the title and abstract (Inconsistent with the purpose of the study)
396	Daniele Roselli; Maria Addolorata Bonifacio; Giovanna Barbuti; Maria Rosaria Rossiello; Prudenza Ranieri; Maria Addolorata Mariggiò	2023	Anti-Phosphatidylserine, Anti-Prothrombin, and Anti-Annexin V Autoantibodies in Antiphospholipid Syndrome: A Real-Life Study	Diagnostics (Basel, Switzerland)	Exclude references after reading the title and abstract (Inconsistent with the purpose of the study)
397	Ekaterina Pisareva; Stephanie Badiou; Lucia Mihalovičová; Alexia Mirandola; Brice Pastor; Andrei Kudriavtsev; Marie Berger; Camille Roubille; Pierre Fesler; Kada Klouche; Jean-Paul Cristol; Alain R. Thierry	2023	Persistence of neutrophil extracellular traps and anticardiolipin auto-antibodies in post-acute phase COVID-19 patients	Journal of medical virology	Exclude references after reading the title and abstract (Inconsistent with the purpose of the study)
398	Vítor Hugo Pinheiro; Kyle A. Borque; Mitzi S. Laughlin; Mary Jones; Ganesh Balendra; Madison R. Kent; Ryan Ajgaonkar; Andy Williams	2023	Determinants of Performance in Professional Soccer Players at 2 and 5 Years After ACL Reconstruction	The American journal of sports medicine	Exclude references after reading the title and abstract (Inconsistent with the purpose of the study)
399	Stephanie L. Pearce; Anna R. Bryniarski; Justin R. Brown; Alex W. Brady; Jordan A. Gruskay; Grant J. Dornan; Armando F. Vidal; Jonathan A. Godin	2023	Biomechanical Analysis of Tibial Motion and ACL Graft Forces After ACLR With and Without LET at Varying Tibial Slopes	The American journal of sports medicine	Exclude references after reading the title and abstract (Inconsistent with the purpose of the study)
400	Nicolas Pascual-Leone; Danielle E. Chipman; Douglas N. Mintz; Frank A. Cordasco; Peter D. Fabricant; Daniel W. Green	2023	The lateral femoral notch sign decreases in paediatric patients following anterior cruciate ligament reconstruction	Journal of ISAKOS : joint disorders & orthopaedic sports medicine	Exclude references after reading the title and abstract (Inconsistent with the purpose of the study)
401	Nct	2023	Effects of Collagen Peptide Supplementation on Connective Tissue Remodeling, Functional Outcomes, and Wound Healing After Total Knee Arthroplasty (TKA)	https://clinicaltrials.gov/show/NCT05823727	Exclude references after reading the title and abstract (Inconsistent with the purpose of the study)
402	E. M. Nazzal; B. Zsidai; L. A. Hiemstra; S. Lustig; K. Samuelsson; V. Musahl	2023	Applications of Extended Reality in Orthopaedic Surgery	Journal of Bone and Joint Surgery	Exclude references after reading the title and abstract (Inconsistent with the purpose of the study)
403	Selina Mintaah; Enoch Odame Anto; Wina Ivy Ofori Boadu; Benedict Sackey; Lilian Antwi Boateng; Ezekiel Ansah; Emmanuel Ekow Korsah; Joseph Frimpong; Valentine Christian Kodzo Tsatsu Tamakloe; Peter Kuugemah Selleh; David Amoah Afrifa; Abdul-Razak Saasi; Ebenezer Senu; Lawrence Agyemang Duah; Stephen Opoku; John Paul Amoah; Patrick Adu; Joseph Boachie; Dorcas Asamoah Nyamekye; David Sebbie Sackey;…	2023	Coagulation Factors and Natural Anticoagulants as Surrogate Markers of Preeclampsia and Its Subtypes: A Case-Control Study in a Ghanaian Population	Clinical and applied thrombosis/hemostasis : official journal of the International Academy of Clinical and Applied Thrombosis/Hemostasis	Exclude references after reading the title and abstract (Inconsistent with the purpose of the study)
404	C. Minoli; M. Travi; C. Monti; P. Ferrua; M. Puce; S. Radaelli; A. Menon; A. L. Tassi; P. S. Randelli	2023	A fast, easy and reliable method for hamstrings graft size prediction in anterior cruciate ligament reconstruction	Knee surgery, sports traumatology, arthroscopy : official journal of the ESSKA	Exclude references after reading the title and abstract (Inconsistent with the purpose of the study)
405	Giuseppe Milano; Alessandro Colosio; Alessandra Scaini; Marcello Motta; Andrea Raggi; Fabio Zanoni; Stefano Galli; Maristella F. Saccomanno	2023	A new knee arthrometer demonstrated to be reliable and accurate to assess anterior tibial translation in comparison with stress radiographs	Archives of orthopaedic and trauma surgery	Exclude references after reading the title and abstract (Inconsistent with the purpose of the study)
406	D. Menghini; S. G. Kaushal; S. W. Flannery; K. Ecklund; M. M. Murray; B. C. Fleming; A. M. Kiapour	2023	Three-dimensional magnetic resonance imaging analysis shows sex-specific patterns in changes in anterior cruciate ligament cross-sectional area along its length	Journal of Orthopaedic Research	Exclude references after reading the title and abstract (Inconsistent with the purpose of the study)
407	J. Martel-Pelletier; P. Paiement; J. P. Pelletier	2023	Magnetic resonance imaging assessments for knee segmentation and their use in combination with machine/deep learning as predictors of early osteoarthritis diagnosis and prognosis	Therapeutic Advances in Musculoskeletal Disease	Exclude references after reading the title and abstract (Inconsistent with the purpose of the study)
408	Maria Østergaard Madsen; Susan Warming; Martin Wyman Rathcke; Peter Faunø; Torsten Grønbech Nielsen; Robert Bennike Herzog; Mathilde Lundgaard-Nielsen; Anette Holm Kourakis; Martin Lind; Michael Rindom Krogsgaard	2023	Similar outcomes after anterior cruciate ligament reconstruction in paediatric and adult populations: a 1-year follow-up of 506 paediatric operations in Denmark	Knee surgery, sports traumatology, arthroscopy : official journal of the ESSKA	Exclude references after reading the title and abstract (Inconsistent with the purpose of the study)
409	Alisdair R. MacLeod; Samuel A. Roberts; Harinderjit S. Gill; Vipul I. Mandalia	2023	A simple formula to control posterior tibial slope during proximal tibial osteotomies	Clinical biomechanics (Bristol, Avon)	Exclude references after reading the title and abstract (Inconsistent with the purpose of the study)
410	A. M. Mabrouk; M. M. Abd El Raaof; T. W. Hemaida; A. M. Bassiouny	2023	Degenerative changes through MR cartilage mapping in anterior cruciate ligament-reconstructed knees	Egyptian Journal of Radiology and Nuclear Medicine	Exclude references after reading the title and abstract (Inconsistent with the purpose of the study)
411	Hector Lise de Moura; Richard Kijowski; Xiaoxia Zhang; Azadeh Sharafi; Marcelo V. W. Zibetti; Ravinder Regatte	2023	Age and Gender-Dependence of Single-and Bi-Exponential T 1ρ MR Parameters in Knee Ligaments	Journal of magnetic resonance imaging : JMRI	Exclude references after reading the title and abstract (Inconsistent with the purpose of the study)
412	J. Lee; J. M. Ahn; B. R. Kim; Y. Kang; E. Lee; J. W. Lee; H. S. Kang	2023	MR evaluation of the posteromedial corner of the knee: association of posterior horn medial meniscus tear with posterior oblique ligament and distal semi-membranosus tendon tear	Br J Radiol	Exclude references after reading the title and abstract (Inconsistent with the purpose of the study)
413	R. V. Leão; T. R. C. De Souza; P. V. P. Helito; M. F. P. Correa; C. P. Helito	2023	Iliotibial band reconstruction with allograft fasciae latae tissue: Imaging aspects of a novel surgical technique	Radiol Case Rep	Exclude references after reading the title and abstract (Inconsistent with the purpose of the study)
414	Christine M. Latham; Peyton J. Balawender; Nicholas T. Thomas; Alexander R. Keeble; Camille R. Brightwell; Ahmed Ismaeel; Yuan Wen; Jean L. Fry; Patrick G. Sullivan; Darren L. Johnson; Brian Noehren; Allison M. Owen; Christopher S. Fry	2023	Overexpression of manganese superoxide dismutase mitigates ACL injury-induced muscle atrophy, weakness and oxidative damage	Free radical biology & medicine	Exclude references after reading the title and abstract (Inconsistent with the purpose of the study)
415	C. P. S. Kulseng; V. Nainamalai; E. Grøvik; J. T. Geitung; A. Årøen; K. I. Gjesdal	2023	Automatic segmentation of human knee anatomy by a convolutional neural network applying a 3D MRI protocol	BMC Musculoskeletal Disorders	Exclude references after reading the title and abstract (Inconsistent with the purpose of the study)
416	Keith A. Knurr; Daniel G. Cobian; Stephanie A. Kliethermes; Mikel R. Stiffler-Joachim; Bryan C. Heiderscheit	2023	The Influence of Quadriceps Strength and Rate of Torque Development on the Recovery of Knee Biomechanics During Running After Anterior Cruciate Ligament Reconstruction	The American journal of sports medicine	Exclude references after reading the title and abstract (Inconsistent with the purpose of the study)
417	J. N. Kim; H. J. Park; J. H. Park; S. J. Park; E. Kim; Y. T. Lee; H. Shin	2023	Abnormalities of the pericruciate fat pad: Correlations with the location and severity of chondral lesions of the knee	European Journal of Radiology	Exclude references after reading the title and abstract (Inconsistent with the purpose of the study)
418	J. N. Kim; H. J. Park; J. H. Park; M. S. Kim; J. H. Park; E. Kim; S. J. Park; S. Moon	2023	Cyclops lesions associated with both bundles and selective bundle repair of the anterior cruciate ligament	Acta Radiologica	Exclude references after reading the title and abstract (Inconsistent with the purpose of the study)
419	Alexander R. Keeble; Camille R. Brightwell; Christine M. Latham; Nicholas T. Thomas; C. Brooks Mobley; Kevin A. Murach; Darren L. Johnson; Brian Noehren; Christopher S. Fry	2023	Depressed Protein Synthesis and Anabolic Signaling Potentiate ACL Tear-Resultant Quadriceps Atrophy	The American journal of sports medicine	Exclude references after reading the title and abstract (Inconsistent with the purpose of the study)
420	J. Kaarre; Z. J. Herman; A. Grassi; E. H. Senorski; V. Musahl; K. Samuelsson	2023	Comparison of Improvement in Patient-Reported Knee Function After Revision and Multiple-Revision ACL Reconstruction Compared With Primary ACL Reconstruction	Orthopaedic Journal of Sports Medicine	Exclude references after reading the title and abstract (Inconsistent with the purpose of the study)
421	Wonnyoung Jeong; Sijun Kim; Youngseok Lee; Chulhee Cho; Inho Seong; Yebin You; Minsu Choi; Jangjae Lee; Youbin Seol; Shinjae You	2023	Contribution of Ion Energy and Flux on High-Aspect Ratio SiO 2 Etching Characteristics in a Dual-Frequency Capacitively Coupled Ar/C 4 F 8 Plasma: Individual Ion Energy and Flux Controlled	Materials (Basel, Switzerland)	Exclude references after reading the title and abstract (Inconsistent with the purpose of the study)
422	M. S. Hsieh; H. Yokota; M. D. Tsai	2023	Volume Manipulations for Assisting Joint Surgery Diagnoses and Simulations	Journal of Information Science and Engineering	Exclude references after reading the title and abstract (Inconsistent with the purpose of the study)
423	C. Hellmund; P. Hepp; S. Hanno	2023	The subpopliteal fat body	Annals of Anatomy-Anatomischer Anzeiger	Exclude references after reading the title and abstract (Inconsistent with the purpose of the study)
424	Madison R. Heath	2023	Editorial Commentary: Supporting Patients Psychologically and Reducing Kinesiophobia May Improve Anterior Cruciate Ligament Reconstruction Outcomes	Arthroscopy : the journal of arthroscopic & related surgery : official publication of the Arthroscopy Association of North America and the International Arthroscopy Association	Exclude references after reading the title and abstract (Inconsistent with the purpose of the study)
425	Gulcan Harput; Serdar Demirci; John Nyland; Abdullah Ruhi Soylu; Volga Bayrakci Tunay	2023	Sports activity level after ACL reconstruction is predicted by vastus medialis or vastus medialis obliquus thickness, single leg triple hop distance or 6-m timed hop, and quality of life score	European journal of orthopaedic surgery & traumatology : orthopedie traumatologie	Exclude references after reading the title and abstract (Inconsistent with the purpose of the study)
426	Christian Fugl Hansen; Maria Østergaard Madsen; Susan Warming; Martin Lind; Peter Faunø; Martin Wyman Rathcke; Michael Rindom Krogsgaard; Karl Bang Christensen	2023	Pedi-IKDC exhibits questionable measurement properties in a cohort of pediatric patients with ACL rupture	Scandinavian journal of medicine & science in sports	Exclude references after reading the title and abstract (Inconsistent with the purpose of the study)
427	J. F. Griffith; C. T. P. Leung; J. C. H. Lee; J. C. S. Leung; D. K. W. Yeung; P. S. H. Yung	2023	Positional MR imaging of normal and injured knees	European Radiology	Exclude references after reading the title and abstract (Inconsistent with the purpose of the study)
428	A. Grassi; P. Agostinone; S. D. Paolo; G. A. Lucidi; E. Pinelli; G. Marchiori; M. Bontempi; L. Bragonzoni; S. Zaffagnini	2023	Medial Meniscal Posterior Horn Suturing Influences Tibial Internal-External Rotation in ACL-Reconstructed Knees	Orthopaedic Journal of Sports Medicine	Exclude references after reading the title and abstract (Inconsistent with the purpose of the study)
429	Joedson Dantas Gonçalves; Gabriel Brun Vergani; Juliana Nascimento Duarte Rodrigues; Jenniffer Hauschildt Dias; Verônica Schinaider do Amaral Pereira; Alexandre Rossetto Garcia; Sergio Novita Esteves; Jeferson Ferreira da Fonseca; Maria Emilia Franco Oliveira	2023	Luteal tissue characteristics of Morada Nova ewes with hCG application 7.5 days after the end of estrus synchronization protocol in the breeding season	Animal reproduction science	Exclude references after reading the title and abstract (Inconsistent with the purpose of the study)
430	S. K. N. Gangey	2023	A Study to Assess MRI in Evaluation of Knee Injuries as Compared to Clinical Examination	International Journal of Pharmaceutical and Clinical Research	Exclude references after reading the title and abstract (Inconsistent with the purpose of the study)
431	Benjamin Fritz; Jan Fritz	2023	MR Imaging of Acute Knee Injuries: Systematic Evaluation and Reporting	Radiologic clinics of North America	Exclude references after reading the title and abstract (Inconsistent with the purpose of the study)
432	J. C. Fernandes; A. R. Pinho; P. A. Pereira; M. D. Madeira; F. A. Raposo; A. N. Sousa; J. M. Lobo	2023	Anterolateral ligament of the knee-Cadaver study in a Caucasian population	Revista espanola de cirugia ortopedica y traumatologia	Exclude references after reading the title and abstract (Inconsistent with the purpose of the study)
433	Miguel Ángel Estévez; Nallibe Lanio; Águeda Molina; Maria Reyes Jiménez-León; María José Picado; Eva Esteban; Sonia Sánchez; Lucio Pallarés; Maria Rosa Julià	2023	Extra-criteria antiphospholipid antibodies in patients with small vessel brain lesions and clinical manifestations associated with antiphospholipid syndrome	Journal of stroke and cerebrovascular diseases : the official journal of National Stroke Association	Exclude references after reading the title and abstract (Inconsistent with the purpose of the study)
434	H. L. de Moura; R. Kijowski; X. X. Zhang; A. Sharafi; M. V. W. Zibetti; R. Regatte	2023	Age and Gender-Dependence of Single-and Bi-Exponential <i>T</i><sub>1<i>ρ</i></sub> MR Parameters in Knee Ligaments	Journal of Magnetic Resonance Imaging	Exclude references after reading the title and abstract (Inconsistent with the purpose of the study)
435	R. Dai; Y. Wu; Y. Jiang; H. Huang; W. Yan; H. Shi; Q. Meng; S. Ren; Y. Ao	2023	Comparison of Bone Bruise Pattern Epidemiology between Anterior Cruciate Ligament Rupture and Patellar Dislocation Patients-Implications of Injury Mechanism	Bioengineering (Basel)	Exclude references after reading the title and abstract (Inconsistent with the purpose of the study)
436	Rosario D'Onofrio; Anas Radi Alashram; Giuseppe Annino; Matteo Masucci; Cristian Romagnoli; Elvira Padua; Vincenzo Manzi	2023	Prevention of Secondary Injury after Anterior Cruciate Ligament Reconstruction: Relationship between Pelvic-Drop and Dynamic Knee Valgus	International journal of environmental research and public health	Exclude references after reading the title and abstract (Inconsistent with the purpose of the study)
437	N. Crouser; J. Wright; A. DiBartola; D. Flanigan; R. Duerr	2023	Intercondylar Notch Pathology	Journal of Knee Surgery	Exclude references after reading the title and abstract (Inconsistent with the purpose of the study)
438	Vincenzo Condello; Philippe Beaufilis; Roland Becker; Sufian S. Ahmad; Marco Bonomo; David Dejour; Karl Eriksson; Giuseppe Filardo; Matthias J. Feucht; Alberto Grassi; Adrian Wilson; Jacques Menetrey; Nicolas Pujol; Martin Rathcke; Romain Seil; Marc J. Strauss; Thomas Tischer	2023	Management of anterior cruciate ligament revision in adults: the 2022 ESSKA consensus: part II-surgical strategy	Knee surgery, sports traumatology, arthroscopy : official journal of the ESSKA	Exclude references after reading the title and abstract (Inconsistent with the purpose of the study)
439	Y. T. Chou; C. T. Lin; T. A. Chang; Y. L. Wu; C. E. Yu; T. Y. Ho; H. Y. Chen; K. C. Hsu; O. K. S. Lee	2023	Development of artificial intelligence-based clinical decision support system for diagnosis of meniscal injury using magnetic resonance images	Biomedical Signal Processing and Control	Exclude references after reading the title and abstract (Inconsistent with the purpose of the study)
440	ChiCtr	2023	Prospective randomized controlled trial of PRP for postoperative pain after anterior cruciate ligament fracture reconstruction	https://trialsearch.who.int/Trial2.aspx?TrialID=ChiCTR2300067737	Exclude references after reading the title and abstract (Inconsistent with the purpose of the study)
441	G. Cheraya; A. Chhabra	2023	Cruciate and Collateral Ligaments: 2-Dimensional and 3-Dimensional MR Imaging-Aid to Knee Preservation Surgery	Seminars in Ultrasound Ct and Mri	Exclude references after reading the title and abstract (Inconsistent with the purpose of the study)
442	Y. Chen; T. Gong; N. Jiang; A. Zhao; T. Wang; X. Wang; W. Han	2023	Dynamics analysis of the anterior cruciate ligament reconstruction surgery based on magnetic resonance imaging	Biotechnology and Genetic Engineering Reviews	Exclude references after reading the title and abstract (Inconsistent with the purpose of the study)
443	J. H. Chen; K. Li; X. Y. Peng; L. S. Li; H. L. Yang; L. X. Huang; J. Du	2023	A transfer learning approach for staging diagnosis of anterior cruciate ligament injury on a new modified MR dual precision positioning of thin-slice oblique sagittal FS-PDWI sequence	Japanese Journal of Radiology	Exclude references after reading the title and abstract (Inconsistent with the purpose of the study)
444	C. Ceccarelli; A. Andreani; A. Soave; M. Salomon; F. Maselli	2023	Use of blood flow restriction for increasing the strength of the ischiocrural muscles in anterior cruciate ligament rehabilitation: A case report	Physiotherapy research international : the journal for researchers and clinicians in physical therapy	Exclude references after reading the title and abstract (Inconsistent with the purpose of the study)
445	V. Bousson; N. Benoist; P. Guetat; G. Attané; C. Salvat; L. Perronne	2023	Application of artificial intelligence to imaging interpretations in the musculoskeletal area: Where are we? Where are we going?	Joint Bone Spine	Exclude references after reading the title and abstract (Inconsistent with the purpose of the study)
446	F. Blanke; K. Trinnes; N. Oehler; W. C. Prall; C. Lutter; T. Tischer; S. Vogt	2023	Spontaneous healing of acute ACL ruptures: rate, prognostic factors and short-term outcome	Archives of Orthopaedic and Trauma Surgery	Exclude references after reading the title and abstract (Inconsistent with the purpose of the study)
447	J. B. Bendixen; B. T. Biddinger; J. E. Simon; S. M. Monfort; D. R. Grooms	2023	Effects of virtual reality immersion on postural stability during a dynamic transition task	Sports Biomechanics	Exclude references after reading the title and abstract (Inconsistent with the purpose of the study)
448	Mehdi Bamorovat; Iraj Sharifi; Mohammad Reza Aflatoonian; Ehsan Salarkia; Setareh Agha Kuchak Afshari; Mohsen Pourkhosravani; Ali Karamoozian; Ahmad Khosravi; Behnaz Aflatoonian; Fatemeh Sharifi; Hassan Divsalar; Behzad Amiri; Mohammad Reza Shirzadi	2023	A prospective longitudinal study on the elimination trend of rural cutaneous leishmaniasis in southeastern Iran: Climate change, population displacement, and agricultural transition from 1991 to 2021	The Science of the total environment	Exclude references after reading the title and abstract (Inconsistent with the purpose of the study)
449	B. A. A. Ardat; J. Nyland; R. Creath; T. Murphy; R. Narayanan; C. Onks	2023	Micro-doppler radar to evaluate risk for musculoskeletal injury: Protocol for a case-control study with gold standard comparison	PLoS ONE	Exclude references after reading the title and abstract (Inconsistent with the purpose of the study)
450	R. Apinyankul; K. Hwang; N. A. Segovia; D. F. Amanatullah; J. I. Huddleston; W. J. Maloney; S. B. Goodman	2023	Isolated Versus Full Component Revision in Total Knee Arthroplasty for Aseptic Loosening	Journal of Arthroplasty	Exclude references after reading the title and abstract (Inconsistent with the purpose of the study)
451	R. Apinyankul; A. Y. Hui; K. Hwang; N. A. Segovia; D. F. Amanatullah; J. I. Huddleston; W. J. Maloney; S. B. Goodman	2023	Complications, Implant Survivorships, and Functional Outcomes of Conversion Total Knee Arthroplasty With Prior Hardware	Journal of Arthroplasty	Exclude references after reading the title and abstract (Inconsistent with the purpose of the study)
452	M. P. Aparisi Gómez; G. M. Marcheggiani Muccioli; G. Guglielmi; S. Zaffagnini; A. Bazzocchi	2023	Particularities on Anatomy and Normal Postsurgical Appearances of the Knee	Radiologic Clinics of North America	Exclude references after reading the title and abstract (Inconsistent with the purpose of the study)
453	H. M. Alrabai; A. D. Algarni; A. A. Alshehri; A. F. Alshihri; A. S. Almansour; R. K. Alrawaf; A. S. Al-Ahaideb	2023	Arabic Translation of the Knee Outcome Survey–Sports Activities Scale With Cross-cultural Adaptation and Validation	Orthopaedic Journal of Sports Medicine	Exclude references after reading the title and abstract (Inconsistent with the purpose of the study)
454	G. Aloisi; R. Goderecci; A. Fidanza; G. Cipolloni; V. Calvisi	2023	Histological and clinical analysis of knee cyclops lesions	Acta Biomedica	Exclude references after reading the title and abstract (Inconsistent with the purpose of the study)
455	T. Alkjaer; M. K. Zebis; R. B. Herzog; M. Lundgaard-Nielsen; L. T. Skovgaard; M. R. Krogsgaard; S. Warming	2023	Evaluation of hop performance in children with anterior cruciate ligament reconstruction using healthy reference data: A cross-sectional study	The Knee	Exclude references after reading the title and abstract (Inconsistent with the purpose of the study)
456	Mustafa Al-Gburi; Jakob Bredahl Kristiansen; Karl Bang Christensen; Michael Rindom Krogsgaard	2023	Functional performance tests, clinical measurements, and patient-reported outcome measures do not correlate as outcomes 1 year after anterior cruciate ligament reconstruction	Knee surgery, sports traumatology, arthroscopy : official journal of the ESSKA	Exclude references after reading the title and abstract (Inconsistent with the purpose of the study)
457	Amil R. Agarwal; Andrew B. Harris; Omar Tarawneh; Alisa Malyavko; R. Timothy Kreulen; Savyasachi C. Thakkar; Teresa Doerre; Matthew J. Best	2023	Delay of Timing of Anterior Cruciate Ligament Reconstruction Is Associated With Lower Risk of Arthrofibrosis Requiring Intervention	Arthroscopy : the journal of arthroscopic & related surgery : official publication of the Arthroscopy Association of North America and the International Arthroscopy Association	Exclude references after reading the title and abstract (Inconsistent with the purpose of the study)
458	黄凌云	2022	关节镜下非解剖型与理想化重建前交叉韧带治疗膝关节前交叉韧带断裂的临床效果分析	中外医疗	Exclude references after reading the title and abstract (Inconsistent with the purpose of the study)
459	陈亮; 张海鹏; 钱竞光; 白荣雁	2022	基于OpenSim仿真的士兵负重高台落地动作中ACL载荷的优化计算研究	The 12th National Convention on Sport Science of China	Exclude references after reading the title and abstract (Inconsistent with the purpose of the study)
460	郑峒; 张辉; 宋关阳; 李岳; 张志军; 冯华	2022	前十字韧带撕裂后胫骨前移现象与膝关节骨性特征的相关性研究	中华骨科杂志	Exclude references after reading the title and abstract (Inconsistent with the purpose of the study)
461	邓秀莲; 杨艳红; 谢安杰	2022	BLADE技术与常规扫描技术在膝关节上的对比研究	现代医用影像学	Exclude references after reading the title and abstract (Inconsistent with the purpose of the study)
462	邓冠泷; 岑炳欣; 刘振威; 潘月帆	2022	磁共振诊断技术在膝关节交叉韧带损伤中的应用价值探讨	健康女性	Exclude references after reading the title and abstract (Inconsistent with the purpose of the study)
463	赵国生; 高长青; 刘兆伟; 王宗强; 陈文	2022	磁共振诊断膝关节交叉韧带损伤的价值分析	现代医用影像学	Exclude references after reading the title and abstract (Inconsistent with the purpose of the study)
464	范广涛; 施政良; 黄益龙; 张振光; 陈佳鑫; 杞天付; 杨丽竹; 李彦林; 何波	2022	MR T2*mapping定量评估膝关节前交叉韧带重建术后移植物成熟度	中国医学影像技术	Exclude references after reading the title and abstract (Inconsistent with the purpose of the study)
465	芦劼明; 郑晓丹; 刘悦; 刘慧萍; 王立广; 徐冬青	2022	不同程度屈膝肌疲劳对跳跃落地时下肢肌肉肌电变化的影响	The 12th National Convention on Sport Science of China	Exclude references after reading the title and abstract (Inconsistent with the purpose of the study)
466	王续鹏; 李明; 高士基; 郭旗; 刘宁	2022	膝关节内侧半月板前角罕见异常插入点的关节镜、组织学及影像学观察	中华骨科杂志	Exclude references after reading the title and abstract (Inconsistent with the purpose of the study)
467	王军凯; 赵本琦; 王先道; 郑卓肇	2022	基于MRI的膝内侧半月板后角根部损伤及伴发损伤	放射学实践	Exclude references after reading the title and abstract (Inconsistent with the purpose of the study)
468	沈乐; 卢倩; 唐虎; 吴厦; 易懿; 孙运达; 邱倩; 张丽; 郑卓肇; 蔡谞	2022	膝关节三维磁共振影像语义分割的可行性研究（英文）	CT理论与应用研究	Exclude references after reading the title and abstract (Inconsistent with the purpose of the study)
469	张楠; 宋清伟; 张浩南; 刘爱连	2022	基于压缩感知技术的3D VIEW PD序列对膝关节成像的影响	临床放射学杂志	Exclude references after reading the title and abstract (Inconsistent with the purpose of the study)
470	Y. H. Zhang; S. H. Liu; Y. Y. Sun; Y. X. Xie; J. W. Chen	2022	Knee Cartilage Change within 5 Years after Aclr Using Hamstring Tendons with Preserved Tibial-Insertion: A Prospective Randomized Controlled Study Based on Magnetic Resonance Imaging	Journal of Clinical Medicine	Exclude references after reading the title and abstract (Inconsistent with the purpose of the study)
471	Nur Afikah Zainal Abidin; Muhammad Hanif Ramlee; Amir Mustakim Ab Rashid; Bing Wui Ng; Hong Seng Gan; Mohammed Rafiq Abdul Kadir	2022	Biomechanical effects of cross-pin's diameter in reconstruction of anterior cruciate ligament - A specific case study via finite element analysis	Injury	Exclude references after reading the title and abstract (Inconsistent with the purpose of the study)
472	G. T. Yigman; H. Toprak	2022	Coexistence of Trochlear Dysplasia and Anterior Cruciate Ligament Mucoid Degeneration and Relationship Between Dysplasia Degree and Mucoid Degeneration	Academic Radiology	Exclude references after reading the title and abstract (Inconsistent with the purpose of the study)
473	D. X. Xie; J. Murray; R. Lartey; S. Gaj; M. Li; J. Kim; B. Eck; C. Winalski; F. Altahawi; M. Jones; L. Huston; K. Harkins; L. Merrin; M. Knopp; C. Kaeding; K. Spindler; X. J. Li	2022	<i>AOSSM 2022 Annual Meeting Abstracts</i> Abstracts	Orthopaedic Journal of Sports Medicine	Exclude references after reading the title and abstract (Inconsistent with the purpose of the study)
474	D. Xie; J. Murray; R. Lartey; S. Gaj; J. Kim; M. Li; B. L. Eck; C. S. Winalski; F. Altahawi; M. H. Jones; N. A. Obuchowski; L. J. Huston; K. D. Harkins; H. T. Friel; B. M. Damon; M. V. Knopp; C. C. Kaeding; K. P. Spindler; X. Li	2022	Multi-vendor multi-site quantitative MRI analysis of cartilage degeneration 10 Years after anterior cruciate ligament reconstruction: MOON-MRI protocol and preliminary results	Osteoarthritis and cartilage	Exclude references after reading the title and abstract (Inconsistent with the purpose of the study)
475	F. B. Wu; C. Colak; N. Subhas	2022	Preoperative and Postoperative Magnetic Resonance Imaging of the Cruciate Ligaments	Magnetic Resonance Imaging Clinics of North America	Exclude references after reading the title and abstract (Inconsistent with the purpose of the study)
476	E. Veizi; H. Alkan; N. Çay; A. Şahin; Çepni; O. Tecimel; A. Fırat	2022	Clinical and radiological comparison of bioactive glass and poly-L-lactic acid/hydroxyapatite bioabsorbable interference screws for tibial graft fixation in anterior cruciate ligament reconstruction	Orthopaedics and Traumatology: Surgery and Research	Exclude references after reading the title and abstract (Inconsistent with the purpose of the study)
477	U. Thakur; V. Gulati; J. Shah; D. Tietze; A. Chhabra	2022	Anterior cruciate ligament reconstruction related complications: 2D and 3D high-resolution magnetic resonance imaging evaluation	Skeletal Radiology	Exclude references after reading the title and abstract (Inconsistent with the purpose of the study)
478	N. A. Tawfik; T. H. Khalil; A. A. Toreih; W. M. Hussein	2022	Magnetic Resonance Imaging Compared to Magnetic Resonance Arthrography in Assessment of Post-Arthroscopic knee Pain	NeuroQuantology	Exclude references after reading the title and abstract (Inconsistent with the purpose of the study)
479	M. E. Tarr; B. L. Anderson-Montoya; S. Vilasagar; E. M. Myers	2022	Validation of a Simulation Model for Robotic Sacrocolpopexy	Female Pelvic Medicine and Reconstructive Surgery	Exclude references after reading the title and abstract (Inconsistent with the purpose of the study)
480	Dain Sung; Long Wen; Hyunwoo Tak; Hyejoo Lee; Dongwoo Kim; Geunyoung Yeom	2022	Investigation of SiO 2 Etch Characteristics by C 6 F 6 /Ar/O 2 Plasmas Generated Using Inductively Coupled Plasma and Capacitively Coupled Plasma	Materials (Basel, Switzerland)	Exclude references after reading the title and abstract (Inconsistent with the purpose of the study)
481	J. Su; H. Wan; Y. Pang; Y. Lu; J. Liang; Z. Yan; S. Xu; T. Sun	2022	Trans-Posterior Cruciate Ligament All-Inside Root Repair Versus Partial Meniscectomy for Medial Meniscus Posterior Root Tears: Comparison of Semiquantitative and Quantitative MRI Outcomes in Cartilage Degeneration and Osteoarthritic Progression	Cartilage	Exclude references after reading the title and abstract (Inconsistent with the purpose of the study)
482	Mary C. Stephenson; Lingaraj Krishna; Rina Malathi Pannir Selvan; Yee Kit Tai; Craig Jun Kit Wong; Jocelyn Naixin Yin; Shi-Jie Toh; Federico Torta; Alexander Triebl; Jürg Fröhlich; Christian Beyer; Jing Ze Li; Sara S. Tan; Chun-Kit Wong; Duraimurugan Chinnasamy; Leroy Sivappiragasam Pakkiri; Chester Lee Drum; Markus R. Wenk; John J. Totman; Alfredo Franco-Obregón	2022	Magnetic field therapy enhances muscle mitochondrial bioenergetics and attenuates systemic ceramide levels following ACL reconstruction: Southeast Asian randomized-controlled pilot trial	Journal of orthopaedic translation	Exclude references after reading the title and abstract (Inconsistent with the purpose of the study)
483	Sandra J. Shultz; Marcelo Rodriguez Cruz; Ellen Casey; Thomas P. Dompier; Kevin R. Ford; Brian Pietrosimone; Randy J. Schmitz; Jeffrey B. Taylor	2022	Sex-Specific Changes in Physical Risk Factors for Anterior Cruciate Ligament Injury by Chronological Age and Stages of Growth and Maturation From 8 to 18 Years of Age	Journal of athletic training	Exclude references after reading the title and abstract (Inconsistent with the purpose of the study)
484	B. Shi; Z. Stinson; M. L. Nault; J. Brey; J. Beck	2022	Meniscus Repair in Pediatric Athletes	Clinics in Sports Medicine	Exclude references after reading the title and abstract (Inconsistent with the purpose of the study)
485	Nicole A. Schwery; Michael T. Kiely; Christopher M. Larson; Corey A. Wulf; Christie S. Heikes; Ryan W. Hess; M. Russell Giveans; Braidy S. Solie; Chrisopher P. Doney	2022	Quadriceps Strength following Anterior Cruciate Ligament Reconstruction: Normative Values based on Sex, Graft Type and Meniscal Status at 3, 6 & 9 Months	International journal of sports physical therapy	Exclude references after reading the title and abstract (Inconsistent with the purpose of the study)
486	S. Sabina; M. R. Tumolo; R. Guarino; A. Bodini; M. Di Paola; R. Colella; C. G. Leo; D. Monteleone; P. Mincarone; V. Canali	2022	A postural program to reduce dynamic knee valgus during single-limb squatting in young athletes: a preliminary study	Journal of Sports Medicine and Physical Fitness	Exclude references after reading the title and abstract (Inconsistent with the purpose of the study)
487	Amyn M. Rajani; Urvil A. Shah; Anmol Rs Mittal; Alisha Rajani; Meenakshi Punamiya; Richa Singhal	2022	Functional and clinical outcome of anterior cruciate ligament reconstruction with peroneus longus autograft and correlation with MRI after 3 years	Journal of orthopaedics	Exclude references after reading the title and abstract (Inconsistent with the purpose of the study)
488	Sugesh Raghavan; Seow Hui Teo; Mohamed Zubair Mohamed Al-Fayyadh; Mohamed Razif Mohamed Ali; Wuey Min Ng	2022	Variation in Kaplan fiber insertion to the distal femur and surgical implications: A cadaveric anatomical study comparing Asian and Caucasian knees	The Knee	Exclude references after reading the title and abstract (Inconsistent with the purpose of the study)
489	C. Qu; H. Yang; C. Wang; C. Y. Wang; M. J. Ying; Z. Y. Chen; K. Yang; J. Zhang; K. Li; D. Dimitriou; T. Y. Tsai; X. D. Liu	2022	A deep learning approach for anterior cruciate ligament rupture localization on knee MR images	Frontiers in Bioengineering and Biotechnology	Exclude references after reading the title and abstract (Inconsistent with the purpose of the study)
490	C. Perrotta; J. Chahla; G. Badariotti; J. Ramos	2022	Interventions for preventing venous thromboembolism in adults undergoing knee arthroscopy	Cochrane Database of Systematic Reviews	Exclude references after reading the title and abstract (Inconsistent with the purpose of the study)
491	S. Perelli; J. I. Erquicia; C. M. Marin; W. T. B. Salgado; A. Masferrer-Pino; D. Perez-Prieto; J. C. Monllau	2022	Central Transpatellar Tendon Portal Is Safe When Used for Anterior Cruciate Ligament Reconstruction	Journal of Knee Surgery	Exclude references after reading the title and abstract (Inconsistent with the purpose of the study)
492	Danielle N. Ochocki; Benjamin E. Loflin; Taeyong Ahn; Kaitlyn A. Colglazier; Andrew R. Young; Anna A. Snider; Elizabeth P. Bueckers; Edward M. Wojtys; Stephen H. Schlecht	2022	Endurance running during late murine adolescence results in a stronger anterior cruciate ligament and flatter posterior tibial slopes compared to controls	Journal of experimental orthopaedics	Exclude references after reading the title and abstract (Inconsistent with the purpose of the study)
493	Ana Carla Lima Nunes; Fabianna Resende Jesus-Moraleida; Pedro Olavo de Paula Lima; Merrill R. Landers	2022	Translation, Cross-Cultural Adaptation, and Measurement Properties of the Brazilian-Portuguese Version of the Fear of Falling Avoidance Behavior Questionnaire in Older Adults	Journal of aging and physical activity	Exclude references after reading the title and abstract (Inconsistent with the purpose of the study)
494	T. Nguyen; S. Haider; D. Tietze; Y. Xi; U. Thakur; J. Shah; A. Chhabra	2022	Anterior cruciate ligament foot plate anatomy: 3-dimensional and 2-dimensional MRI evaluation with arthroscopy assessment in a subset of patients	European Radiology	Exclude references after reading the title and abstract (Inconsistent with the purpose of the study)
495	L. N. Muench; A. Achtnich; L. Krivec; T. Diermeier; K. Woertler; S. Braun; A. B. Imhoff; L. Willinger	2022	Clinical outcome and healing rate after meniscal bucket handle tear repair	BMC Musculoskeletal Disorders	Exclude references after reading the title and abstract (Inconsistent with the purpose of the study)
496	M. Mirkovic; A. Crnobaric; S. Mirkovic; A. Baljozovic; V. Stevanovic; M. Glisic; A. Jevtic; N. Slavkovic; Z. Bascarevic	2022	Magnetic resonance imaging vs. arthroscopy in diagnosing anterior cruciate ligament and meniscus injuries - is there a difference	Srpski Arhiv Za Celokupno Lekarstvo	Exclude references after reading the title and abstract (Inconsistent with the purpose of the study)
497	M. Minic; I. Zivanovic-Macuzic; M. Jakovcevski; M. Kovacevic; S. Minic; D. Jeremic	2022	The influence of the morphometric parameters of the intercondylar notch on occurrence of meniscofemoral ligaments	Folia Morphologica	Exclude references after reading the title and abstract (Inconsistent with the purpose of the study)
498	Y. Minamoto; R. Akagi; S. Maki; Y. Shiko; R. Tozawa; S. Kimura; S. Yamaguchi; Y. Kawasaki; S. Ohtori; T. Sasho	2022	Automated detection of anterior cruciate ligament tears using a deep convolutional neural network	BMC Musculoskeletal Disorders	Exclude references after reading the title and abstract (Inconsistent with the purpose of the study)
499	X. Mei; Z. Liu; P. M. Robson; B. Marinelli; M. Huang; A. Doshi; A. Jacobi; C. Cao; K. E. Link; T. Yang; Y. Wang; H. Greenspan; T. Deyer; Z. A. Fayad; Y. Yang	2022	RadImageNet: An Open Radiologic Deep Learning Research Dataset for Effective Transfer Learning	Radiology: Artificial Intelligence	Exclude references after reading the title and abstract (Inconsistent with the purpose of the study)
500	Elsa Mecha; Guillaume L. Erny; Ana C. L. Guerreiro; Rodrigo P. Feliciano; Inês Barbosa; Andreia Bento da Silva; Susana T. Leitão; Maria Manuela Veloso; Diego Rubiales; Ana Rodriguez-Mateos; Maria Eduardo Figueira; Maria Carlota Vaz Patto; Maria Rosário Bronze	2022	Metabolomics profile responses to changing environments in a common bean (Phaseolus vulgaris L.) germplasm collection	Food chemistry	Exclude references after reading the title and abstract (Inconsistent with the purpose of the study)
501	J. P. Martinez-Cano; R. G. Gobbi; P. N. Giglio; E. Arendt; G. B. Costa; B. B. Hinckel	2022	Magnetic resonance imaging overestimates patellar height compared with radiographs	Knee Surgery Sports Traumatology Arthroscopy	Exclude references after reading the title and abstract (Inconsistent with the purpose of the study)
502	S. Manna; S. Bhattacharya; U. Pal	2022	Self-supervised representation learning for detection of ACL tear injury in knee MR videos	Pattern Recognition Letters	Exclude references after reading the title and abstract (Inconsistent with the purpose of the study)
503	William Magee; Michael R. Elliott; Marilyn Sinkewicz; Jessica Finlay; Philippa Clarke	2022	Who looks on the bright side? Optimistic and pessimistic perceptual-response reflexes over American adulthood	Advances in life course research	Exclude references after reading the title and abstract (Inconsistent with the purpose of the study)
504	Thomas B. Lynch; Erin R. Swan; Daniel Cognetti; Allyson Arana Mireles; Douglas Byerly; Jeremy M. Bernot; Nathan D. Cecava; Jesse Chasteen; Volker Musahl; Matthew R. Schmitz; Andrew J. Sheean	2022	MRI Does Not Reliably Detect Kaplan Fiber Injury In Skeletally Immature Patients with an Acute ACL Tear	Orthopaedic journal of sports medicine	Exclude references after reading the title and abstract (Inconsistent with the purpose of the study)
505	L. L. Liu; H. A. Liu; Z. M. Zhen; Y. L. Zheng; X. Y. Zhou; E. Raithel; J. Du; Y. Hu; W. Chen; X. F. Hu	2022	Analysis of Knee Joint Injury Caused by Physical Training of Freshmen Students Based on 3T MRI and Automatic Cartilage Segmentation Technology: A Prospective Study	Frontiers in Endocrinology	Exclude references after reading the title and abstract (Inconsistent with the purpose of the study)
506	Z. Li; M. Li; Y. Du; M. Zhang; H. Jiang; R. Zhang; Y. Ma; Q. Zheng	2022	Femur-tibia angle and patella-tibia angle: new indicators for diagnosing anterior cruciate ligament tears in magnetic resonance imaging	BMC Sports Science, Medicine and Rehabilitation	Exclude references after reading the title and abstract (Inconsistent with the purpose of the study)
507	Xusheng Li; Qian Hou; Xuehua Zhan; Long Chang; Xiaobing Ma; Haifeng Yuan	2022	The accuracy of MRI in diagnosing and classifying acute traumatic multiple ligament knee injuries	BMC musculoskeletal disorders	Exclude references after reading the title and abstract (Inconsistent with the purpose of the study)
508	M. F. Li; H. H. Bai; F. Y. Zhang; Y. J. Zhou; Q. Y. Lin; Q. Zhou; Q. J. Feng; L. Y. Zhang	2022	Automatic segmentation model of intercondylar fossa based on deep learning: a novel and effective assessment method for the notch volume	Bmc Musculoskeletal Disorders	Exclude references after reading the title and abstract (Inconsistent with the purpose of the study)
509	Matthew R. LeVasseur; Colin L. Uyeki; Patrick Garvin; Sean McMillan; Robert A. Arciero	2022	Knee Medial Collateral Ligament Augmentation With Bioinductive Scaffold: Surgical Technique and Indications	Arthroscopy techniques	Exclude references after reading the title and abstract (Inconsistent with the purpose of the study)
510	J. C. Küpper; N. Sinaei; L. Westover; P. Zandiyeh; J. L. Ronsky	2022	Validation of a magnetic resonance imaging based method to study passive knee laxity: An in-situ study	Medical Engineering & Physics	Exclude references after reading the title and abstract (Inconsistent with the purpose of the study)
511	T. Kinugasa; H. Mutsuzaki; Y. Taniguchi; Y. Sato; A. Watanabe; K. Ikeda	2022	Utility of axial magnetic resonance images for detecting meniscal ramp lesions associated with anterior cruciate ligament injuries	Asia-Pacific Journal of Sports Medicine, Arthroscopy, Rehabilitation and Technology	Exclude references after reading the title and abstract (Inconsistent with the purpose of the study)
512	J. N. Kim; H. J. Park; M. S. Kim; S. Y. Won; M. Kim; J. H. Park; E. Kim; J. Y. Park	2022	Prevalence of anterolateral ligament injuries and lateral meniscus tear on MR imaging in patients with both-bundle tear vs. selective bundle incomplete tear of the anterior cruciate ligament	European Radiology	Exclude references after reading the title and abstract (Inconsistent with the purpose of the study)
513	S. Key; M. Baygin; S. Demir; S. Dogan; T. Tuncer	2022	Meniscal Tear and ACL Injury Detection Model Based on AlexNet and Iterative ReliefF	Journal of digital imaging	Exclude references after reading the title and abstract (Inconsistent with the purpose of the study)
514	Alexander J. Kammien; Justin R. Zhu; Michael J. Gouzoulis; Harold G. Moore; Anoop R. Galivanche; Michael J. Medvecky; Jonathan N. Grauer	2022	Emergency Department Visits Within 90 Days of Anterior Cruciate Ligament Reconstruction	Orthopaedic journal of sports medicine	Exclude references after reading the title and abstract (Inconsistent with the purpose of the study)
515	Umin Jprn	2022	Evaluation of the effectiveness of VR teaching materials in retraining pharmacists after in situ simulation of emergency response-Multicenter randomized controlled trial	https://trialsearch.who.int/Trial2.aspx?TrialID=JPRN-UMIN000049252	Exclude references after reading the title and abstract (Inconsistent with the purpose of the study)
516	Pedro B. Jorge; Diego E. de Oliveira; Vanessa R. de Resende; Melanie M. Horita; Marconde de Oliveira E Silva; Aires Duarte, Jr.; Claudio Santili; Luiz G. Betoni Guglielmetti	2022	Knee anteromedial compartment dissection: Final results and anterior oblique ligament description	Journal of orthopaedic research : official publication of the Orthopaedic Research Society	Exclude references after reading the title and abstract (Inconsistent with the purpose of the study)
517	Jens R. Jakobsen; Peter Schjerling; Michael Kjær; Abigail L. Mackey; Michael R. Krogsgaard	2022	Nestin and osteocrin mRNA increases in human semitendinosus myotendinous junction 7 days after a single bout of eccentric exercise	Histochemistry and cell biology	Exclude references after reading the title and abstract (Inconsistent with the purpose of the study)
518	N. F. Hu; J. T. Zhu; X. Y. Liang; Y. J. Wang; J. Guan; W. X. Wen; L. G. Wang	2022	<i>T</i><sub>2</sub> MRI at 3T of cartilage and menisci in patients with hyperuricemia: initial findings	Skeletal Radiology	Exclude references after reading the title and abstract (Inconsistent with the purpose of the study)
519	G. P. Hopper; J. M. S. Aithie; J. M. Jenkins; W. T. Wilson; G. M. Mackay	2022	Satisfactory patient-reported outcomes at 5 years following primary repair with suture tape augmentation for proximal anterior cruciate ligament tears	Knee surgery, sports traumatology, arthroscopy : official journal of the ESSKA	Exclude references after reading the title and abstract (Inconsistent with the purpose of the study)
520	J. A. Hogg; C. D. Riehm; J. A. Diekfuss; J. E. Simon; S. N. Acocello; Y. Liang; D. L. Wu; G. D. Myer; G. B. Wilkerson	2022	An Exemplar Frontal Plane Visual Kinematic Stimulus Elicits Sex-Specific Learned Behavior: An Exploratory Report	Journal of Strength and Conditioning Research	Exclude references after reading the title and abstract (Inconsistent with the purpose of the study)
521	Sandro Hodel; Carlos Torrez; Andreas Flury; Benjamin Fritz; Matthias R. Steinwachs; Lazaros Vlachopoulos; Sandro F. Fucentese	2022	Tibial internal rotation in combined anterior cruciate ligament and high-grade anterolateral ligament injury and its influence on ACL length	BMC musculoskeletal disorders	Exclude references after reading the title and abstract (Inconsistent with the purpose of the study)
522	A. Heuck; K. Woertler	2022	Posttreatment Imaging of the Knee: Cruciate Ligaments and Menisci	Seminars in Musculoskeletal Radiology	Exclude references after reading the title and abstract (Inconsistent with the purpose of the study)
523	Haitham K. Haroun; Maged M. Abouelsoud; Mohamed R. Allam; Mahmoud M. Abdelwahab	2022	Transtibial versus independent femoral tunnel drilling techniques for anterior cruciate ligament reconstruction: evaluation of femoral aperture positioning	Journal of orthopaedic surgery and research	Exclude references after reading the title and abstract (Inconsistent with the purpose of the study)
524	Christian Fugl Hansen; Jonas Jensen; Anders Odgaard; Volkert Siersma; Jonathan David Comins; John Brodersen; Michael Rindom Krogsgaard	2022	Four of five frequently used orthopedic PROMs possess inadequate content validity: a COSMIN evaluation of the mHHS, HAGOS, IKDC-SKF, KOOS and KNEES-ACL	Knee surgery, sports traumatology, arthroscopy : official journal of the ESSKA	Exclude references after reading the title and abstract (Inconsistent with the purpose of the study)
525	Steffen Halbgebauer; Petra Steinacker; Federico Verde; Jochen Weishaupt; Patrick Oeckl; Christine von Arnim; Johannes Dorst; Emily Feneberg; Benjamin Mayer; Angela Rosenbohm; Vincenzo Silani; Albert C. Ludolph; Markus Otto	2022	Comparison of CSF and serum neurofilament light and heavy chain as differential diagnostic biomarkers for ALS	Journal of neurology, neurosurgery, and psychiatry	Exclude references after reading the title and abstract (Inconsistent with the purpose of the study)
526	Dustin R. Grooms; Jed A. Diekfuss; Cody R. Criss; Manish Anand; Alexis B. Slutsky-Ganesh; Christopher A. DiCesare; Gregory D. Myer	2022	Preliminary brain-behavioral neural correlates of anterior cruciate ligament injury risk landing biomechanics using a novel bilateral leg press neuroimaging paradigm	PloS one	Exclude references after reading the title and abstract (Inconsistent with the purpose of the study)
527	Elliot Greenberg; Lauren Butler; Nicholas Giampetruzzi; Meredith Link; Victor Prati; Adam Weaver; Michael Saper	2022	Differences in the course of rehabilitation and outcomes for publicly insured pediatric patients after anterior cruciate ligament reconstruction	Physical therapy in sport : official journal of the Association of Chartered Physiotherapists in Sports Medicine	Exclude references after reading the title and abstract (Inconsistent with the purpose of the study)
528	H. Fukuda; T. Ogura; S. Asai; T. Omodani; T. Takahashi; I. Yamaura; H. Sakai; C. Saito; A. Tsuchiya; K. Takahashi	2022	Bone-patellar tendon-bone autograft maturation is superior to double-bundle hamstring tendon autograft maturation following anatomical anterior cruciate ligament reconstruction	Knee surgery, sports traumatology, arthroscopy : official journal of the ESSKA	Exclude references after reading the title and abstract (Inconsistent with the purpose of the study)
529	Enrico M. Forlenza; Kevin C. Parvaresh; Matthew R. Cohn; Ophelie Lavoie-Gagne; Zain M. Khazi; Yining Lu; William Cregar; Brian Forsythe	2022	Incidence and risk factors for symptomatic venous thromboembolism following anterior cruciate ligament reconstruction	Knee surgery, sports traumatology, arthroscopy : official journal of the ESSKA	Exclude references after reading the title and abstract (Inconsistent with the purpose of the study)
530	C. G. Fontanella; E. Belluzzi; A. Pozzuoli; M. Scioni; E. Olivotto; D. Reale; P. Ruggieri; R. De Caro; R. Ramonda; E. L. Carniel; M. Favero; V. Macchi	2022	Exploring Anatomo-Morphometric Characteristics of Infrapatellar, Suprapatellar Fat Pad, and Knee Ligaments in Osteoarthritis Compared to Post-Traumatic Lesions	Biomedicines	Exclude references after reading the title and abstract (Inconsistent with the purpose of the study)
531	E. Fatima; T. Usmani	2022	Assessment of knee joint pathologies using magnetic resonance imaging	European Journal of Molecular and Clinical Medicine	Exclude references after reading the title and abstract (Inconsistent with the purpose of the study)
532	L. D. Farrow; M. J. Scarcella; C. L. Wentt; M. H. Jones; K. P. Spindler; O. M. E. Sports Med Cleveland Clinic	2022	Evaluation of Health Care Disparities in Patients With Anterior Cruciate Ligament Injury: Does Race and Insurance Matter?	Orthopaedic Journal of Sports Medicine	Exclude references after reading the title and abstract (Inconsistent with the purpose of the study)
533	G. Fan; Z. Shi; Y. Huang; Z. Zhang; J. Chen; T. Qi; L. Yang; Y. Li; B. He	2022	MR T2z.ast;Mapping for quantitative evaluation of grafts maturity after anterior cruciate ligament reconstruction	Chinese Journal of Medical Imaging Technology	Exclude references after reading the title and abstract (Inconsistent with the purpose of the study)
534	Sara Escoda Menéndez; Pedro García González; Ana Rosa Meana Morís; Miguel Del Valle Soto; Antonio Maestro Fernández	2022	Meniscal Ramp Lesions: What the Radiologist Needs to Know	Academic radiology	Exclude references after reading the title and abstract (Inconsistent with the purpose of the study)
535	Jennifer C. Erhart-Hledik; Matthew R. Titchenal; Eleonora Migliore; Jessica L. Asay; Thomas P. Andriacchi; Constance R. Chu	2022	Cartilage oligomeric matrix protein responses to a mechanical stimulus associate with ambulatory loading in individuals with anterior cruciate ligament reconstruction	Journal of orthopaedic research : official publication of the Orthopaedic Research Society	Exclude references after reading the title and abstract (Inconsistent with the purpose of the study)
536	J. P. Dias; A. Bhuiyan; N. Shamim	2022	Diagnostic of Injury Risk in the Anterior Cruciate Ligament Based on Shape Context Description of the Intercondylar Notch Curvature	Journal of Engineering and Science in Medical Diagnostics and Therapy	Exclude references after reading the title and abstract (Inconsistent with the purpose of the study)
537	S. Dianat; J. T. Bencardino	2022	Postoperative Magnetic Resonance Imaging of the Knee Ligaments	Magnetic Resonance Imaging Clinics of North America	Exclude references after reading the title and abstract (Inconsistent with the purpose of the study)
538	Steven F. DeFroda; Brett D. Owens; Rick W. Wright; Laura J. Huston; Jacquelyn S. Pennings; Amanda K. Haas; Christina R. Allen; Daniel E. Cooper; Thomas M. DeBerardino; Warren R. Dunn; Brett Brick A. Lantz; Kurt P. Spindler; Michael J. Stuart; John P. Albright; Annunziato Ned Amendola; Christopher C. Annunziata; Robert A. Arciero; Bernard R. Bach, Jr.; Champ L. Baker, 3rd; Arthur R. Bartolozzi; Ke…	2022	Descriptive Characteristics and Outcomes of Patients Undergoing Revision Anterior Cruciate Ligament Reconstruction With and Without Tunnel Bone Grafting	The American journal of sports medicine	Exclude references after reading the title and abstract (Inconsistent with the purpose of the study)
539	C. M. J. de Bakker; T. Peedikayil; R. E. A. Walker; N. J. Neeteson; S. L. Manske; S. K. Boyd	2022	Diagnostic accuracy of a dual-energy computed tomography-based post-processing method for imaging bone marrow edema following an acute ligamentous knee injury	Skeletal Radiology	Exclude references after reading the title and abstract (Inconsistent with the purpose of the study)
540	Santiago Andrés Cortasa; Pablo Felipe Ignacio Inserra; Sofía Proietto; María Clara Corso; Alejandro Raúl Schmidt; Alfredo Daniel Vitullo; Verónica Berta Dorfman; Julia Halperin	2022	Achieving full-term pregnancy in the vizcacha relies on a reboot of luteal steroidogenesis in mid-gestation (Lagostomus maximus, Rodentia)	PloS one	Exclude references after reading the title and abstract (Inconsistent with the purpose of the study)
541	M. Ciba; E. M. Winkelmeyer; J. Schock; S. Westfechtel; T. Nolte; M. Knobe; A. Prescher; C. Kuhl; D. Truhn; S. Nebelung	2022	Varus stress MRI in the refined assessment of the posterolateral corner of the knee joint	Scientific Reports	Exclude references after reading the title and abstract (Inconsistent with the purpose of the study)
542	John P. Bigouette; Erin C. Owen; Brett Brick A. Lantz; Rudolf G. Hoellrich; Rick W. Wright; Laura J. Huston; Amanda K. Haas; Christina R. Allen; Daniel E. Cooper; Thomas M. DeBerardino; Warren R. Dunn; Kurt P. Spindler; Michael J. Stuart; John P. Albright; Annunziato Ned Amendola; Christopher C. Annunziata; Robert A. Arciero; Bernard R. Bach, Jr.; Champ L. Baker, 3rd; Arthur R. Bartolozzi; Keith …	2022	Returning to Activity After Anterior Cruciate Ligament Revision Surgery: An Analysis of the Multicenter Anterior Cruciate Ligament Revision Study (MARS) Cohort at 2 Years Postoperative	The American journal of sports medicine	Exclude references after reading the title and abstract (Inconsistent with the purpose of the study)
543	Daniel P. Berthold; Lukas Willinger; Matthew R. LeVasseur; Daniel E. Marrero; Ryan Bell; Lukas N. Muench; Kane Zenon; Andreas B. Imhoff; Elmar Herbst; Mark P. Cote; Robert A. Arciero; Cory M. Edgar	2022	High Rate of Initially Overlooked Kaplan Fiber Complex Injuries in Patients With Isolated Anterior Cruciate Ligament Injury: Response	The American journal of sports medicine	Exclude references after reading the title and abstract (Inconsistent with the purpose of the study)
544	Mehdi Bamorovat; Iraj Sharifi; Mohammad Reza Aflatoonian; Ali Karamoozian; Amirhossein Tahmouresi; Abdollah Jafarzadeh; Amireh Heshmatkhah; Fatemeh Sharifi; Ehsan Salarkia; Tabandeh Khaleghi; Ahmad Khosravi; Maryam Nooshadokht; Mehdi Borhani Zarandi; Maryam Barghi	2022	Prophylactic effect of cutaneous leishmaniasis against COVID-19: a case-control field assessment	International journal of infectious diseases : IJID : official publication of the International Society for Infectious Diseases	Exclude references after reading the title and abstract (Inconsistent with the purpose of the study)
545	M. J. Awan; M. S. M. Rahim; N. Salim; A. Rehman; B. Garcia-Zapirain	2022	Automated Knee MR Images Segmentation of Anterior Cruciate Ligament Tears	Sensors (Basel, Switzerland)	Exclude references after reading the title and abstract (Inconsistent with the purpose of the study)
546	A. D. Assmann; S. Ohlerth; J. S. Sanchez-Andrade; P. R. Torgerson; A. S. Bischofberger	2022	Ex vivo comparison of 3 Tesla magnetic resonance imaging and multidetector computed tomography arthrography to identify artificial soft tissue lesions in equine stifles	Veterinary Surgery	Exclude references after reading the title and abstract (Inconsistent with the purpose of the study)
547	M. Alzhrani; H. Alzahrani; Y. S. Alshehri	2022	The Arabic Version of the Tegner Activity Scale in Patients with Anterior Cruciate Ligament Reconstruction: Translation, Validation, and Cross-Cultural Adaptation	International Journal of Environmental Research and Public Health	Exclude references after reading the title and abstract (Inconsistent with the purpose of the study)
548	M. Alzhrani; H. Alzahrani; Y. S. Alshehri	2022	Arabic Version of the Short Anterior Cruciate Ligament-Return to Sport After Injury Scale: Translation, Cross-cultural Adaptation, and Validation	Orthopaedic Journal of Sports Medicine	Exclude references after reading the title and abstract (Inconsistent with the purpose of the study)
549	N. Altay; K. Tuncer; M. Köse; A. E. Paksoy	2022	Comparison of the anatomic femoral and the transtibial tunnel technique in the arthroscopic anterior cruciate ligament reconstruction	Annals of Clinical and Analytical Medicine	Exclude references after reading the title and abstract (Inconsistent with the purpose of the study)
550	A. S. Alshabanat; S. A. Alshewaier; R. M. Alotaibi; A. A. Alkathiry	2022	Arabic Translation and Cross-Cultural Adaptation of the Victorian Institute of Sport Assessment Questionnaire for Patellar Tendinopathy	Orthopaedic Journal of Sports Medicine	Exclude references after reading the title and abstract (Inconsistent with the purpose of the study)
551	Alexandra H. Aitchison; Lindsay M. Schlichte; Madison R. Heath; Peter D. Fabricant; Daniel W. Green	2022	Posterior Approach With Small Incision Is a Safe Alternative to Anterior Approach for Hamstring Autograft Harvest in Adolescents	HSS journal : the musculoskeletal journal of Hospital for Special Surgery	Exclude references after reading the title and abstract (Inconsistent with the purpose of the study)
552	D. Y. Ahn; H. J. Park; M. S. Kim; J. N. Kim; S. W. Hong; E. Kim; Y. T. Lee	2022	Protruding anterior medial meniscus and posterior tibial translation as secondary signs of complete and partial posterior cruciate ligament tear	British Journal of Radiology	Exclude references after reading the title and abstract (Inconsistent with the purpose of the study)
553	陈炻; 陈文; 王栋; 羊晓芳	2021	膝关节前交叉韧带及半月板损伤MR临床评价	浙江创伤外科	Exclude references after reading the title and abstract (Inconsistent with the purpose of the study)
554	陈亮; 蒲艳艳; 许华权; 章建军; 侯俊成	2021	3D序列MR在膝关节前交叉韧带及半月板损伤中的诊断应用	浙江创伤外科	Exclude references after reading the title and abstract (Inconsistent with the purpose of the study)
555	贾佳; 戴世鹏; 张崇海; 孙文静	2021	前交叉韧带黏液样变性的MRI表现	河北医药	Exclude references after reading the title and abstract (Inconsistent with the purpose of the study)
556	汪伟; 马玉佩; 李涛	2021	MRI 3D-SPACE序列对膝关节交叉韧带及内侧半月板后根梳状结构的评估价值	影像研究与医学应用	Exclude references after reading the title and abstract (Inconsistent with the purpose of the study)
557	武轶非; 张凤翔	2021	前交叉韧带黏液样变性的MRI表现与病理特征	内蒙古医学杂志	Exclude references after reading the title and abstract (Inconsistent with the purpose of the study)
558	欧剑扬; 陈进军; 陈小宇; 马关华; 梁宇豪	2021	CT与MR对急性膝关节损伤的诊疗价值对比研究	影像研究与医学应用	Exclude references after reading the title and abstract (Inconsistent with the purpose of the study)
559	林浩	2021	膝关节交叉韧带损伤的MR诊断及研究	健康管理	Exclude references after reading the title and abstract (Inconsistent with the purpose of the study)
560	李建华; 宋杰; 刘栋	2021	MR斜矢状位扫描于诊断膝关节前交叉韧带撕裂的临床价值对照分析	影像研究与医学应用	Exclude references after reading the title and abstract (Inconsistent with the purpose of the study)
561	李岩; 贺延莉; 邹有凤; 樊光辉	2021	磁共振去金属伪影序列在前交叉韧带重建手术患者中的应用	中国医疗设备	Exclude references after reading the title and abstract (Inconsistent with the purpose of the study)
562	朱婧怡; 张子田; 徐晓晗; 李松柏	2021	MR去金属伪影序列在前交叉韧带重建手术中的应用：MAVRIC-SL与常规FSE序列比较	中华放射学杂志	Exclude references after reading the title and abstract (Inconsistent with the purpose of the study)
563	张建强; 赵卫; 何波; 张丽芳; 张振光; 杨磊; 郭宏磊	2021	前交叉韧带重建术后MRI评价与临床评估的对比研究	医学影像学杂志	Exclude references after reading the title and abstract (Inconsistent with the purpose of the study)
564	孟凡华; 林祥明; 林丽萍; 郑雷; 邹彪; 赵小虎	2021	非接触性急性前交叉韧带撕裂骨挫伤分布特点及与其他关节伴随损伤的相关性分析	中国医学计算机成像杂志	Exclude references after reading the title and abstract (Inconsistent with the purpose of the study)
565	孙辉	2021	三维MR影像对前交叉韧带损伤的诊断效果观察	自我保健	Exclude references after reading the title and abstract (Inconsistent with the purpose of the study)
566	吴仁森 %A 喻德富	2021	关节镜下带线锚钉张力带法和空心钉固定膝关节前交叉韧带下止点撕脱骨折的疗效评价	当代医学	Exclude references after reading the title and abstract (Inconsistent with the purpose of the study)
567	刘阳; 王永健; 余家阔	2021	前交叉韧带股骨止点高密度纤维分布区的三维磁共振定位研究	中国微创外科杂志	Exclude references after reading the title and abstract (Inconsistent with the purpose of the study)
568	J. Zhu; Z. Zhang; X. Xu; S. Li	2021	MR metal artifact reduction in patients with anterior cruciate ligament reconstruction: comparison of MAVRIC-SL with conventional FSE sequences	Chinese Journal of Radiology (China)	Exclude references after reading the title and abstract (Inconsistent with the purpose of the study)
569	J. Zhang; J. Ma; J. Huang; G. Wang; Y. Huang; Z. Li; J. Yan; X. Zeng; H. Zhu; W. Zhao; Y. Li; B. He	2021	Feasibility study of early prediction of postoperative MRI findings for knee stability after anterior cruciate ligament reconstruction	BMC Musculoskeletal Disorders	Exclude references after reading the title and abstract (Inconsistent with the purpose of the study)
570	M. J. M. Zee; R. A. Sulaihem; R. L. Diercks; I. van den Akker-Scheek	2021	Intra-and interobserver reliability of determining the femoral footprint of the torn anterior cruciate ligament on MRI scans	BMC Musculoskeletal Disorders	Exclude references after reading the title and abstract (Inconsistent with the purpose of the study)
571	M. Zappia; L. M. Sconfienza; S. Guarino; M. Tumminello; G. Iannella; P. P. Mariani	2021	Meniscal ramp lesions: diagnostic performance of MRI with arthroscopy as reference standard	La Radiologia medica	Exclude references after reading the title and abstract (Inconsistent with the purpose of the study)
572	Ideli Zanesco-Fontes; Ana Carolina Lopes Silva; Patrícia Bento da Silva; Jonatas Lobato Duarte; Leonardo Delello Di Filippo; Marlus Chorilli; Marcia Regina Cominetti; Ana Carolina Baptista Moreno Martin	2021	[10]-Gingerol-Loaded Nanoemulsion and its Biological Effects on Triple-Negative Breast Cancer Cells	AAPS PharmSciTech	Exclude references after reading the title and abstract (Inconsistent with the purpose of the study)
573	Nur Afikah Zainal Abidin; Abdul Hadi Abdul Wahab; Rabiatul Adibah Abdul Rahim; Mohammed Rafiq Abdul Kadir; Muhammad Hanif Ramlee	2021	Biomechanical analysis of three different types of fixators for anterior cruciate ligament reconstruction via finite element method: a patient-specific study	Medical & biological engineering & computing	Exclude references after reading the title and abstract (Inconsistent with the purpose of the study)
574	Michelle Xiao; Seth L. Sherman; Marc R. Safran; Geoffrey D. Abrams	2021	Surgeon practice patterns for pre-soaking ACL tendon grafts in vancomycin: a survey of the ACL study group	Knee surgery, sports traumatology, arthroscopy : official journal of the ESSKA	Exclude references after reading the title and abstract (Inconsistent with the purpose of the study)
575	Rick W. Wright; Laura J. Huston; Amanda K. Haas; Jacquelyn S. Pennings; Christina R. Allen; Daniel E. Cooper; Thomas M. DeBerardino; Warren R. Dunn; Brett Brick A. Lantz; Kurt P. Spindler; Michael J. Stuart; John P. Albright; Annunziato Ned Amendola; Jack T. Andrish; Christopher C. Annunziata; Robert A. Arciero; Bernard R. Bach, Jr.; Champ L. Baker, 3rd; Arthur R. Bartolozzi; Keith M. Baumgarten;…	2021	Association Between Graft Choice and 6-Year Outcomes of Revision Anterior Cruciate Ligament Reconstruction in the MARS Cohort	The American journal of sports medicine	Exclude references after reading the title and abstract (Inconsistent with the purpose of the study)
576	R. D. Wissman; D. Stensby; J. Koolwal; P. Silva; M. Golzy	2021	The deep medial femoral sulcus sign: does it exist?	Skeletal Radiology	Exclude references after reading the title and abstract (Inconsistent with the purpose of the study)
577	Ashley A. Williams; Jennifer C. Erhart-Hledik; Jessica L. Asay; Gordhan B. Mahtani; Matthew R. Titchenal; Amelie M. Lutz; Thomas P. Andriacchi; Constance R. Chu	2021	Patient-Reported Outcomes and Knee Mechanics Correlate With Patellofemoral Deep Cartilage UTE-T2* 2 Years After Anterior Cruciate Ligament Reconstruction	The American journal of sports medicine	Exclude references after reading the title and abstract (Inconsistent with the purpose of the study)
578	G. Wierer; D. Milinkovic; J. R. Robinson; M. J. Raschke; A. Weiler; C. Fink; M. Herbort; C. Kittl	2021	The superficial medial collateral ligament is the major restraint to anteromedial instability of the knee	Knee Surgery Sports Traumatology Arthroscopy	Exclude references after reading the title and abstract (Inconsistent with the purpose of the study)
579	C. Wang; X. Gong; X. Q. Hu; Y. F. Jiang; Y. F. Ao	2021	Association between time from anterior cruciate ligament injury to reconstruction and morphological changes of the intercondylar notch using MRI and arthroscopy	Knee	Exclude references after reading the title and abstract (Inconsistent with the purpose of the study)
580	Cheng Wang; Xi Gong; Xiao-Qing Hu; Yan-Fang Jiang; Ying-Fang Ao	2021	Association between time from anterior cruciate ligament injury to reconstruction and morphological changes of the intercondylar notch using MRI and arthroscopy	The Knee	Exclude references after reading the title and abstract (Inconsistent with the purpose of the study)
581	Kássia R. A. Vieira; Ana C. L. Faillace; Lígia R. Oliva; Mathias Dislich; Zalmir S. Cubas; Adalfredo R. Lobo-Júnior; Marcelo I. S. Santana	2021	Comparison of Serum Thyroid Hormone Levels in Green-winged Macaws ( Ara chloropterus ) Using Radio and Chemiluminescent Immunoassays	Journal of avian medicine and surgery	Exclude references after reading the title and abstract (Inconsistent with the purpose of the study)
582	Kalpesh R. Vaghela; Amaury Trockels; Marco Carobene	2021	Active vs passive haptic feedback technology in virtual reality arthroscopy simulation: Which is most realistic?	Journal of clinical orthopaedics and trauma	Exclude references after reading the title and abstract (Inconsistent with the purpose of the study)
583	A. Üsen; S. Tolu	2021	Factors Affecting the Femoral Cartilage Thickness After Anterior Cruciate Ligament Reconstruction	Indian Journal of Orthopaedics	Exclude references after reading the title and abstract (Inconsistent with the purpose of the study)
584	Ryo Ueno; Alessandro Navacchia; Nathan D. Schilaty; Gregory D. Myer; Timothy E. Hewett; Nathaniel A. Bates	2021	Hamstrings Contraction Regulates the Magnitude and Timing of the Peak ACL Loading During the Drop Vertical Jump in Female Athletes	Orthopaedic journal of sports medicine	Exclude references after reading the title and abstract (Inconsistent with the purpose of the study)
585	Lucas R. Smith; Rajeswari Pichika; Rachel C. Meza; Allison R. Gillies; Marwan N. Baliki; Henry G. Chambers; Richard L. Lieber	2021	Contribution of extracellular matrix components to the stiffness of skeletal muscle contractures in patients with cerebral palsy	Connective tissue research	Exclude references after reading the title and abstract (Inconsistent with the purpose of the study)
586	Christopher R. Showers; Gerard J. Nuovo; Amit Lakhanpal; Caroline H. Siegel; Juliet Aizer; Lauren Elreda; Alexandra Halevi; Andrew R. Lai; Doruk Erkan; Cynthia M. Magro	2021	A Covid-19 Patient with Complement-Mediated Coagulopathy and Severe Thrombosis	Pathobiology : journal of immunopathology, molecular and cellular biology	Exclude references after reading the title and abstract (Inconsistent with the purpose of the study)
587	Bijal D. Shah; Armin Ghobadi; Olalekan O. Oluwole; Aaron C. Logan; Nicolas Boissel; Ryan D. Cassaday; Thibaut Leguay; Michael R. Bishop; Max S. Topp; Dimitrios Tzachanis; Kristen M. O'Dwyer; Martha L. Arellano; Yi Lin; Maria R. Baer; Gary J. Schiller; Jae H. Park; Marion Subklewe; Mehrdad Abedi; Monique C. Minnema; William G. Wierda; Daniel J. DeAngelo; Patrick Stiff; Deepa Jeyakumar; Chaoling Fe…	2021	KTE-X19 for relapsed or refractory adult B-cell acute lymphoblastic leukaemia: phase 2 results of the single-arm, open-label, multicentre ZUMA-3 study	Lancet (London, England)	Exclude references after reading the title and abstract (Inconsistent with the purpose of the study)
588	Jansen N. Seheult; Daniel Dalenberg; Meera R. Sridharan; Melissa Stuart; Katherine Moericke; Laynalee Cardel; Nahla Heikal; Dong Chen; Rajiv K. Pruthi	2021	Revisiting the effects of spectral interfering substances in optical end-point coagulation assays	International journal of laboratory hematology	Exclude references after reading the title and abstract (Inconsistent with the purpose of the study)
589	J. Brady Scott; Julie M. Schneider; Karen Schneider; Jie Li	2021	An evaluation of manual tidal volume and respiratory rate delivery during simulated resuscitation	The American journal of emergency medicine	Exclude references after reading the title and abstract (Inconsistent with the purpose of the study)
590	Gustavo Pereira Saito; Ana Carolina Lanfredi Matsumoto; Renata Pires Assis; Iguatemy Lourenço Brunetti; Marco Aurélio Cebim; Marian Rosaly Davolos	2021	Zn(ferulate)-LSH Systems as Multifunctional Filters	Molecules (Basel, Switzerland)	Exclude references after reading the title and abstract (Inconsistent with the purpose of the study)
591	Kristin L. Sainani; David N. Borg; Aaron R. Caldwell; Michael L. Butson; Matthew S. Tenan; Andrew J. Vickers; Andrew D. Vigotsky; John Warmenhoven; Robert Nguyen; Keith R. Lohse; Emma J. Knight; Norma Bargary	2021	Call to increase statistical collaboration in sports science, sport and exercise medicine and sports physiotherapy	British journal of sports medicine	Exclude references after reading the title and abstract (Inconsistent with the purpose of the study)
592	A. Runer; T. R. di Sarsina; V. Starke; A. Iltchev; G. Felmet; S. Braun; C. Fink; R. Csapo	2021	The evaluation of Rolimeter, KLT, KiRA and KT-1000 arthrometer in healthy individuals shows acceptable intra-rater but poor inter-rater reliability in the measurement of anterior tibial knee translation	Knee Surgery Sports Traumatology Arthroscopy	Exclude references after reading the title and abstract (Inconsistent with the purpose of the study)
593	M. L. Richardson	2021	MR Protocol Optimization With Deep Learning: A Proof of Concept	Current Problems in Diagnostic Radiology	Exclude references after reading the title and abstract (Inconsistent with the purpose of the study)
594	Marília Rizzon Zaparolli Ramos; Lígia de Oliveira Carlos; Nathalia Ramori Farinha Wagner; Ingrid Felicidade; Magda Ramos da Cruz; Cesar Augusto Taconeli; Ricardo Fernandes; Alcides José Branco Filho; Antônio Carlos Ligocki Campos	2021	Effects of Lactobacillus acidophilus NCFM and Bifidobacterium lactis Bi-07 Supplementation on Nutritional and Metabolic Parameters in the Early Postoperative Period after Roux-en-Y Gastric Bypass: a Randomized, Double-Blind, Placebo-Controlled Trial	Obesity surgery	Exclude references after reading the title and abstract (Inconsistent with the purpose of the study)
595	A. Polat; N. Acar; A. Aybar; F. Fidan; E. Özden; O. Gürkan	2021	The correlation between posterior cruciate ligament buckling sign and meniscofemoral ligaments: A radiological study	Joint Diseases and Related Surgery	Exclude references after reading the title and abstract (Inconsistent with the purpose of the study)
596	K. D. Plancher; J. P. Shanmugam; J. E. Brite; K. K. Briggs; S. C. Petterson	2021	Relevance of the Tibial Slope on Functional Outcomes in ACL-Deficient and ACL Intact Fixed-Bearing Medial Unicompartmental Knee Arthroplasty	Journal of Arthroplasty	Exclude references after reading the title and abstract (Inconsistent with the purpose of the study)
597	Apoorva R. Patwardhan; Vikram K. Kandhari	2021	Anterior Cruciate Ligament Femoral Socket Preparation Using a Cannulated, Calibrated Drill With Adjustable Stop and Slotted Cannula	Arthroscopy techniques	Exclude references after reading the title and abstract (Inconsistent with the purpose of the study)
598	Min Kyu Park; Wan Soo Song; Min Ho Kim; Sang Jeen Hong	2021	Surface Analysis of TMCTS-Based SiOC(H) Low- k Dielectrics in Post-Etch Strip of ACL Hardmask	Materials (Basel, Switzerland)	Exclude references after reading the title and abstract (Inconsistent with the purpose of the study)
599	Patrick M. Osborn; Thomas C. Dowd; Matthew R. Schmitz; Dustin O. Lybeck	2021	Establishing an Orthopedic Program-Specific, Comprehensive Competency-Based Education Program	The Journal of surgical research	Exclude references after reading the title and abstract (Inconsistent with the purpose of the study)
600	Pedro J. Olivencia-Morell; Steven W. Frederick; Jessica N. Forbes; Alan R. Cross	2021	Evaluation of the clinical value of routine radiographic examination during convalescence for tibial plateau-leveling osteotomy	Veterinary surgery : VS	Exclude references after reading the title and abstract (Inconsistent with the purpose of the study)
601	Arsênio Rodrigues Oliveira; Flaviana Alves Dos Santos; Larissa Pelágia de Lima Ferreira; Maira Galdino da Rocha Pitta; Marcius Vinicius de Oliveira Silva; Marcos Verissimo de Oliveira Cardoso; Aline Ferreira Pinto; Pascal Marchand; Moacyr Jesus Barreto de Melo Rêgo; Ana Cristina Lima Leite	2021	Synthesis, anticancer activity and mechanism of action of new phthalimido-1,3-thiazole derivatives	Chemico-biological interactions	Exclude references after reading the title and abstract (Inconsistent with the purpose of the study)
602	Matthew R. Monaco; Britton W. Brewer; Judy L. Van Raalte; Christine N. May	2021	How Many Concussions Would It Take for Athletes to Choose to Discontinue Participation in Their Primary Sport?	International journal of environmental research and public health	Exclude references after reading the title and abstract (Inconsistent with the purpose of the study)
603	John R. Magill; Heather S. Myers; Trevor A. Lentz; Laura S. Pietrosimone; Thomas Risoli; Cindy L. Green; Emily K. Reinke; Michael R. Messer; Jonathan C. Riboh	2021	Healthy Pediatric Athletes Have Significant Baseline Limb Asymmetries on Common Return-to-Sport Physical Performance Tests	Orthopaedic journal of sports medicine	Exclude references after reading the title and abstract (Inconsistent with the purpose of the study)
604	John R. Magill; Heather S. Myers; Trevor A. Lentz; Laura Pietrosimone; Thomas Risoli; Cindy L. Green; Emily K. Reinke; Michael R. Messer; Jonathan C. Riboh	2021	Establishing Age- and Sex-Specific Norms for Pediatric Return-to-Sports Physical Performance Testing	Orthopaedic journal of sports medicine	Exclude references after reading the title and abstract (Inconsistent with the purpose of the study)
605	Adam R. Luftglass; Alexander T. Peebles; Thomas K. Miller; Robin M. Queen	2021	The impact of standardized footwear on load and load symmetry	Clinical biomechanics (Bristol, Avon)	Exclude references after reading the title and abstract (Inconsistent with the purpose of the study)
606	Yining Lu; Enrico Forlenza; Matthew R. Cohn; Ophelie Lavoie-Gagne; Ryan R. Wilbur; Bryant M. Song; Aaron J. Krych; Brian Forsythe	2021	Machine learning can reliably identify patients at risk of overnight hospital admission following anterior cruciate ligament reconstruction	Knee surgery, sports traumatology, arthroscopy : official journal of the ESSKA	Exclude references after reading the title and abstract (Inconsistent with the purpose of the study)
607	N. A. Lowenstein; D. B. Haber; P. J. Ostergaard; J. E. Collins; E. G. Matzkin	2021	All-Inside Anterior Cruciate Ligament Reconstruction Using Quadrupled Semitendinosus: Comparable 2-Year Outcomes in Male and Female Patients	Arthroscopy - Journal of Arthroscopic and Related Surgery	Exclude references after reading the title and abstract (Inconsistent with the purpose of the study)
608	Salah-Eddine Lamhamedi-Cherradi; Sana Mohiuddin; Dhruva K. Mishra; Sandhya Krishnan; Alejandra Ruiz Velasco; Amelia M. Vetter; Kristi Pence; David McCall; Danh D. Truong; Branko Cuglievan; Brian A. Menegaz; Budi Utama; Najat C. Daw; Eric R. Molina; Rafal J. Zielinski; John A. Livingston; Richard Gorlick; Antonios G. Mikos; Min P. Kim; Joseph A. Ludwig	2021	Transcriptional activators YAP/TAZ and AXL orchestrate dedifferentiation, cell fate, and metastasis in human osteosarcoma	Cancer gene therapy	Exclude references after reading the title and abstract (Inconsistent with the purpose of the study)
609	S. Kurata; K. Inoue; H. Hasegawa; T. Shimizu; A. Iida; K. Kawamura; S. Omokawa; P. Mahakkanukrauh; Y. Tanaka	2021	The Role of the Acromioclavicular Ligament in Acromioclavicular Joint Stability: A Cadaveric Biomechanical Study	Orthopaedic Journal of Sports Medicine	Exclude references after reading the title and abstract (Inconsistent with the purpose of the study)
610	Ren Yi Kow; Chooi Leng Low; Khairul Nizam Siron Baharom; Siti Nor Badriati Sheikh Said	2021	MRI Evaluation of Anterolateral Ligament of the Knee: A Cross-Sectional Study in Malaysia	Cureus	Exclude references after reading the title and abstract (Inconsistent with the purpose of the study)
611	Keith A. Knurr; Stephanie A. Kliethermes; Mikel R. Stiffler-Joachim; Daniel G. Cobian; Geoffrey S. Baer; Bryan C. Heiderscheit	2021	Running Biomechanics Before Injury and 1 Year After Anterior Cruciate Ligament Reconstruction in Division I Collegiate Athletes	The American journal of sports medicine	Exclude references after reading the title and abstract (Inconsistent with the purpose of the study)
612	V. Kızılgöz; R. G. Ulusoy; O. Özdemir	2021	Reliability of the measurements of cross-sectional area and diameter of semitendinosus and gracilis tendons using 1.5 t magnetic resonance imaging	Annals of Clinical and Analytical Medicine	Exclude references after reading the title and abstract (Inconsistent with the purpose of the study)
613	Myung Sub Kim; Hee Jin Park; Ji Na Kim; Mi Ran Jeon; Eugene Kim; Jai Hyung Park; Yong Taek Lee	2021	Postsurgical status of articular cartilage after arthroscopic posterior cruciate ligament reconstruction in patients with or without concomitant meniscal pathology	Clinical imaging	Exclude references after reading the title and abstract (Inconsistent with the purpose of the study)
614	Taiebeh Karimi; Iraj Sharifi; Mohammad Reza Aflatoonian; Behnaz Aflatoonian; Mohammad Ali Mohammadi; Ehsan Salarkia; Zahra Babaei; Farzaneh Zarinkar; Fatemeh Sharifi; Nima Hatami; Ahmad Khosravi; Arsalan Eskandari; Elyas Solimani; Mehdi Shafiee; Masoumeh Mozaffari; Amireh Heshmatkhah; Rezvan Amiri; Saeideh Farajzadeh; Alireza Kyhani; Abbas Aghaei Afshar; Abdollah Jafarzadeh; Mehdi Bamorovat	2021	A long-lasting emerging epidemic of anthroponotic cutaneous leishmaniasis in southeastern Iran: population movement and peri-urban settlements as a major risk factor	Parasites & vectors	Exclude references after reading the title and abstract (Inconsistent with the purpose of the study)
615	U. Karamchandani; R. Bhattacharyya; R. Patel; S. Oussedik; R. Bhattacharya; C. Gupte	2021	Training Surgeons to Perform Arthroscopic All-Inside Meniscal Repair: A Randomized Controlled Trial Evaluating the Effectiveness of a Novel Cognitive Task Analysis Teaching Tool, Imperial College London/University College London Meniscus Repair Cognitive Task Analysis (IUMeRCTA)	American Journal of Sports Medicine	Exclude references after reading the title and abstract (Inconsistent with the purpose of the study)
616	G. Kakavas; N. Malliaropoulos; G. Bikos; R. Pruna; X. Valle; P. Tsaklis; N. Maffulli	2021	Periodization in Anterior Cruciate Ligament Rehabilitation: A Novel Framework	Medical Principles and Practice	Exclude references after reading the title and abstract (Inconsistent with the purpose of the study)
617	H. Jiang; L. Zhang; R. Y. Zhang; Q. J. Zheng; M. Y. Li	2021	Comparison of hamstring and quadriceps strength after anatomical versus non-anatomical anterior cruciate ligament reconstruction: a retrospective cohort study	BMC Musculoskeletal Disorders	Exclude references after reading the title and abstract (Inconsistent with the purpose of the study)
618	D. Y. Jarrett; D. E. Kramer; T. Laor	2021	Magnetic resonance imaging of medial collateral ligament avulsion fractures of the knee in children: a potentially underestimated injury	Pediatric Radiology	Exclude references after reading the title and abstract (Inconsistent with the purpose of the study)
619	S. Isıklar; S. T. Ozdemir; G. Gokalp	2021	An association between femoral trochlear morphology and non-contact anterior cruciate ligament total rupture: a retrospective MRI study	Skeletal Radiology	Exclude references after reading the title and abstract (Inconsistent with the purpose of the study)
620	M. Q. Huang; Y. B. Li; H. D. Li; X. W. Luo; H. T. Xu; C. L. Liao	2021	Correlation between knee anatomical angles and anterior cruciate ligament injury in males	Radiologia Medica	Exclude references after reading the title and abstract (Inconsistent with the purpose of the study)
621	E. Hohmann; K. Tetsworth; V. Glatt; M. Ngcelwane; N. Keough	2021	The posterior horn of the medial and lateral meniscus both reduce the effective posterior tibial slope: a radiographic MRI study	Surgical and Radiologic Anatomy	Exclude references after reading the title and abstract (Inconsistent with the purpose of the study)
622	E. Hohmann; K. Tetsworth; V. Glatt; M. Ngcelwane; N. Keough	2021	Medial and Lateral Posterior Tibial Slope Are Independent Risk Factors for Noncontact ACL Injury in Both Men and Women	Orthopaedic Journal of Sports Medicine	Exclude references after reading the title and abstract (Inconsistent with the purpose of the study)
623	J. Hannon; J. C. Garrison; S. Wang-Price; S. Goto; A. Grondin; J. Bothwell; C. Bush	2021	Effect of Meniscal Repair on Joint Loading in Athletes With Anterior Cruciate Ligament Reconstruction at 3 Months Following Surgery	Journal of Sport Rehabilitation	Exclude references after reading the title and abstract (Inconsistent with the purpose of the study)
624	Ravi Gupta; Akash Singhal; Atul Rai Sharma; Sumukh Shail; Gladson David Masih	2021	Strong association of meniscus tears with complete Anterior Cruciate Ligament (ACL) injuries relative to partial ACL injuries	Journal of clinical orthopaedics and trauma	Exclude references after reading the title and abstract (Inconsistent with the purpose of the study)
625	B. Gunaydin; T. I. K. Ozcaglayan; M. U. Cetin; A. Sari; Y. M. Dincel; C. Tekin	2021	Does anterolateral ligament injury change the treatment option in patients with partial ACL tears?	Acta Orthopaedica Belgica	Exclude references after reading the title and abstract (Inconsistent with the purpose of the study)
626	J. B. Guimaraes; B. J. Schwaiger; A. S. Gersing; J. Neumann; L. Facchetti; X. J. Li; G. B. Joseph; T. M. Link	2021	Meniscal ramp lesions: frequency, natural history, and the effect on knee cartilage over 2 years in subjects with anterior cruciate ligament tears	Skeletal Radiology	Exclude references after reading the title and abstract (Inconsistent with the purpose of the study)
627	Yue Gu; Mengxia Xue; Qizhi Wang; Xiaodan Hong; Xinyu Wang; Fang Zhou; Jianguo Sun; Guangji Wang; Ying Peng	2021	Novel Strategy of Proxalutamide for the Treatment of Prostate Cancer through Coordinated Blockade of Lipogenesis and Androgen Receptor Axis	International journal of molecular sciences	Exclude references after reading the title and abstract (Inconsistent with the purpose of the study)
628	A. S. Gersing; B. J. Schwaiger; M. C. Nevitt; G. B. Joseph; G. Feuerriegel; P. M. Jungmann; J. B. Guimaraes; L. Facchetti; C. E. McCulloch; M. R. Makowski; T. M. Link	2021	Anterior cruciate ligament abnormalities are associated with accelerated progression of knee joint degeneration in knees with and without structural knee joint abnormalities: 96-month data from the Osteoarthritis Initiative	Osteoarthritis and Cartilage	Exclude references after reading the title and abstract (Inconsistent with the purpose of the study)
629	Cindy M. Geier; Steven W. Frederick; Alan R. Cross	2021	Evaluation of the risk of patella fracture as the result of decreasing tibial plateau angle following tibial plateau leveling osteotomy	Veterinary surgery : VS	Exclude references after reading the title and abstract (Inconsistent with the purpose of the study)
630	Edoardo Gaj; Edoardo Monaco; Angelo De Carli; Megan Rianne Wolf; Carlo Massafra; Andrea Redler; Daniele Mazza; Andrea Ferretti	2021	Measurement technique for posterior tibial slope on radiographs can affect its relationship to the risk of anterior cruciate ligament rupture	International orthopaedics	Exclude references after reading the title and abstract (Inconsistent with the purpose of the study)
631	Abigail R. Frazer; Marie-Eve Chaussé; Marlee Held; Catherine St-Pierre; Cheng Yi Tsai; Richard Preuss; Nancy Descoteaux; Monica Chan; Paul A. Martineau; Louis-Nicolas Veilleux	2021	Quadriceps and Hamstring Strength in Adolescents 6 Months After ACL Reconstruction With Femoral Nerve Block, Adductor Canal Block, or No Nerve Block	Orthopaedic journal of sports medicine	Exclude references after reading the title and abstract (Inconsistent with the purpose of the study)
632	L. M. Fayad; V. S. Parekh; R. D. Luna; C. C. Ko; D. Tank; J. Fritz; S. Ahlawat; M. A. Jacobs	2021	A Deep Learning System for Synthetic Knee Magnetic Resonance Imaging Is Artificial Intelligence-Based Fat-Suppressed Imaging Feasible?	Investigative Radiology	Exclude references after reading the title and abstract (Inconsistent with the purpose of the study)
633	Seyed Ebrahim Eskandari; Ali Khamesipour; Mahmoud Reza Jaafari; Amir Javadi; Akram Miramin Mohammadi; Hossein Keshavarz Valian; Mansour Nassiri-Kashani; Vahid Mashayekhi Goyonlo; Alireza Firooz	2021	Combination of topical liposomal amphotericin B and Glucantime in comparison with glucantime alone for the treatment of anthroponotic cutaneous leishmaniasis (ACL) caused by Leishmania tropica : study protocol for a randomized, controlled trial	Iranian journal of microbiology	Exclude references after reading the title and abstract (Inconsistent with the purpose of the study)
634	S. F. DeFroda; R. M. Odonnell; P. D. Fadale; B. D. Owens; B. C. Fleming	2021	The role of magnetic resonance imaging in evaluating postoperative ACL reconstruction healing and graft mechanical properties: a new criterion for return to play?	Physician and Sportsmedicine	Exclude references after reading the title and abstract (Inconsistent with the purpose of the study)
635	E. De Smet; P. Van Dyck; J. Gielen; F. M. Vanhoenacker	2021	Sports-Related Meniscal Injury		Exclude references after reading the title and abstract (Inconsistent with the purpose of the study)
636	B. S. Crook; A. T. Collins; N. K. Lad; C. E. Spritzer; J. R. Wittstein; L. E. DeFrate	2021	Effect of walking on in vivo tibiofemoral cartilage strain in ACL-deficient versus intact knees	Journal of Biomechanics	Exclude references after reading the title and abstract (Inconsistent with the purpose of the study)
637	Michelle A. Corbally; Mary R. Williams; Jessica N. Chappell; Michael E. Sigman	2021	Detecting Chemical Vapor Diffusion through Firefighter Turnout Gear	International journal of environmental research and public health	Exclude references after reading the title and abstract (Inconsistent with the purpose of the study)
638	Jonathan D. Comins; John Brodersen; Volkert Siersma; Jonas Jensen; Christian Fugl Hansen; Michael R. Krogsgaard	2021	How to develop a condition-specific PROM	Scandinavian journal of medicine & science in sports	Exclude references after reading the title and abstract (Inconsistent with the purpose of the study)
639	Jonathan David Comins; John Brodersen; Karl Bang Christensen; Jonas Jensen; Christian Fugl Hansen; Michael R. Krogsgaard	2021	Responsiveness, minimal important difference, minimal relevant difference, and optimal number of patients for a study	Scandinavian journal of medicine & science in sports	Exclude references after reading the title and abstract (Inconsistent with the purpose of the study)
640	Constance R. Chu; Ashley A. Williams; Jennifer C. Erhart-Hledik; Matthew R. Titchenal; Yongxian Qian; Thomas P. Andriacchi	2021	Visualizing pre-osteoarthritis: Integrating MRI UTE-T2* with mechanics and biology to combat osteoarthritis-The 2019 Elizabeth Winston Lanier Kappa Delta Award	Journal of orthopaedic research : official publication of the Orthopaedic Research Society	Exclude references after reading the title and abstract (Inconsistent with the purpose of the study)
641	A. Chakroborty; P. P. Som	2021	A prospective study to analyse the effectiveness of MRI while treating the knee joint injuries	European Journal of Molecular and Clinical Medicine	Exclude references after reading the title and abstract (Inconsistent with the purpose of the study)
642	A. Caudal; D. Guenoun; G. Lefebvre; J. F. Nisolle; G. Gorcos; V. Vuillemin; B. Vande Berg	2021	Medial meniscal ossicles: Associated knee MRI findings in a multicenter case-control study	Diagnostic and Interventional Imaging	Exclude references after reading the title and abstract (Inconsistent with the purpose of the study)
643	A. J. Casp; S. G. Bodkin; F. W. Gwathmey; B. C. Werner; M. D. Miller; D. R. Diduch; S. F. Brockmeier; J. M. Hart	2021	Effect of Meniscal Treatment on Functional Outcomes 6 Months After Anterior Cruciate Ligament Reconstruction	Orthopaedic Journal of Sports Medicine	Exclude references after reading the title and abstract (Inconsistent with the purpose of the study)
644	Robert H. Brophy; Rick W. Wright; Laura J. Huston; Amanda K. Haas; Christina R. Allen; Allen F. Anderson; Daniel E. Cooper; Thomas M. DeBerardino; Warren R. Dunn; Brett Brick A. Lantz; Barton Mann; Kurt P. Spindler; Michael J. Stuart; John P. Albright; Annunziato Ned Amendola; Jack T. Andrish; Christopher C. Annunziata; Robert A. Arciero; Bernard R. Bach; Champ L. Baker; Arthur R. Bartolozzi; Kei…	2021	Rate of infection following revision anterior cruciate ligament reconstruction and associated patient- and surgeon-dependent risk factors: Retrospective results from MOON and MARS data collected from 2002 to 2011	Journal of orthopaedic research : official publication of the Orthopaedic Research Society	Exclude references after reading the title and abstract (Inconsistent with the purpose of the study)
645	Daniel P. Berthold; Lukas Willinger; Matthew R. LeVasseur; Daniel E. Marrero; Ryan Bell; Lukas N. Muench; Zenon Kane; Andreas B. Imhoff; Elmar Herbst; Mark P. Cote; Robert A. Arciero; Cory M. Edgar	2021	High Rate of Initially Overlooked Kaplan Fiber Complex Injuries in Patients With Isolated Anterior Cruciate Ligament Injury	The American journal of sports medicine	Exclude references after reading the title and abstract (Inconsistent with the purpose of the study)
646	L. A. Benjamin; R. W. Paterson; R. Moll; C. Pericleous; R. Brown; P. R. Mehta; D. Athauda; O. J. Ziff; J. Heaney; A. M. Checkley; C. F. Houlihan; M. Chou; A. J. Heslegrave; A. Chandratheva; B. D. Michael; K. Blennow; V. Vivekanandam; A. Foulkes; C. J. Mummery; M. P. Lunn; S. Keddie; M. J. Spyer; T. McKinnon; M. Hart; F. Carletti; H. R. Jäger; H. Manji; M. S. Zandi; D. J. Werring; E. Nastouli; R. …	2021	Antiphospholipid antibodies and neurological manifestations in acute COVID-19: A single-centre cross-sectional study	EClinicalMedicine	Exclude references after reading the title and abstract (Inconsistent with the purpose of the study)
647	Amy R. Barchek; Dee Dlugonski; Shelby E. Baez; Matthew C. Hoch; Johanna Hoch	2021	The relationship between injury-related fear and physical activity in people with a history of anterior cruciate ligament reconstruction	Physical therapy in sport : official journal of the Association of Chartered Physiotherapists in Sports Medicine	Exclude references after reading the title and abstract (Inconsistent with the purpose of the study)
648	Mehdi Bamorovat; Iraj Sharifi; Shahriar Dabiri; Simin Shamsi Meymandi; Ali Karamoozian; Rezvan Amiri; Amireh Heshmatkhah; Mehdi Borhani Zarandi; Mohammad Reza Aflatoonian; Fatemeh Sharifi; Reza Kheirandish; Saeid Hassanzadeh	2021	Major risk factors and histopathological profile of treatment failure, relapse and chronic patients with anthroponotic cutaneous leishmaniasis: A prospective case-control study on treatment outcome and their medical importance	PLoS neglected tropical diseases	Exclude references after reading the title and abstract (Inconsistent with the purpose of the study)
649	B. Astuto; I. Flament; K. Namiri N; R. Shah; U. Bharadwaj; M. Link T; D. Bucknor M; V. Pedoia; S. Majumdar	2021	Automatic Deep Learning-assisted Detection and Grading of Abnormalities in Knee MRI Studies	Radiol Artif Intell	Exclude references after reading the title and abstract (Inconsistent with the purpose of the study)
650	M. Alzhrani; H. Alzahrani; Y. S. Alshehri	2021	Arabic Version of the Short Anterior Cruciate Ligament–Return to Sport After Injury Scale: Translation, Cross-cultural Adaptation, and Validation	Orthopaedic Journal of Sports Medicine	Exclude references after reading the title and abstract (Inconsistent with the purpose of the study)
651	Abdul Rahman Al Armashi; Francisco J. Somoza-Cano; Kanchi Patell; Anas Al Zubaidi; Keyvan Ravakhah	2021	COVID-19, Necrotizing Pancreatitis, and Abdominal Compartment Syndrome: A Perfect Cytokine Storm?	Cureus	Exclude references after reading the title and abstract (Inconsistent with the purpose of the study)
652	黄勇	2020	膝关节骨挫伤及隐性骨折的MR检查	世界最新医学信息文摘（连续型电子期刊）	Exclude references after reading the title and abstract (Inconsistent with the purpose of the study)
653	马雯慧; 罗军德; 黄聪; 邓亚	2020	左腘窝钙化性腱膜纤维瘤1例	医学影像学杂志	Exclude references after reading the title and abstract (Inconsistent with the purpose of the study)
654	项万青; 王明杰; 李炜; 周理余	2020	外伤性膝关节前外侧韧带损伤与邻近结构损伤的MR图像相关性研究	浙江创伤外科	Exclude references after reading the title and abstract (Inconsistent with the purpose of the study)
655	王灿云; 姜黄维; 马海涛	2020	MR测量股骨髁间窝的影像特点及其对陈旧性前交叉韧带断裂的预测价值	浙江创伤外科	Exclude references after reading the title and abstract (Inconsistent with the purpose of the study)
656	王海杰; 高明勇; 涂滨	2020	超声与MRI检查对前交叉韧带损伤诊断的对比研究	中国超声医学杂志	Exclude references after reading the title and abstract (Inconsistent with the purpose of the study)
657	王志鹏; 徐强	2020	核磁共振成像技术在膝关节前交叉韧带断裂诊断中的应用效果观察	中国保健营养	Exclude references after reading the title and abstract (Inconsistent with the purpose of the study)
658	沈钰; 章载良; 吴小马; 朱艺; 俞立新	2020	膝关节腱鞘巨细胞瘤的临床特点及影像学特征分析	实用医学杂志	Exclude references after reading the title and abstract (Inconsistent with the purpose of the study)
659	李小会; 陈桂玲; 盛会雪; 顾海斌; 杨明; 高峰	2020	儿童腹壁韧带样纤维瘤病的影像学表现和病理特征	临床肿瘤学杂志	Exclude references after reading the title and abstract (Inconsistent with the purpose of the study)
660	朱玲玲	2020	MSCT和MR诊断膝关节交叉韧带损伤对比分析	临床医药文献电子杂志	Exclude references after reading the title and abstract (Inconsistent with the purpose of the study)
661	彭晨健; 袁滨; 束昊; 黄瑶; 孙鲁宁	2020	经胫骨隧道悬吊固定治疗半月板后根部撕脱损伤	中华关节外科杂志（电子版）	Exclude references after reading the title and abstract (Inconsistent with the purpose of the study)
662	张文; 李国庆	2020	膝关节外伤性骨挫伤患者行MR诊断对准确度的效果分析	中外医疗	Exclude references after reading the title and abstract (Inconsistent with the purpose of the study)
663	张敏	2020	2D与3D MR快速自旋回波序列对膝关节交叉韧带及半月板损伤的诊断价值比较	现代医用影像学	Exclude references after reading the title and abstract (Inconsistent with the purpose of the study)
664	姚小军	2020	急性膝关节损伤应用CT与MR诊断的临床价值探讨	世界最新医学信息文摘（连续型电子期刊）	Exclude references after reading the title and abstract (Inconsistent with the purpose of the study)
665	单鑫华	2020	MSCT和MR在诊断膝关节交叉韧带损伤中的应用效果	深圳中西医结合杂志	Exclude references after reading the title and abstract (Inconsistent with the purpose of the study)
666	唐宇存 %A 李锦忠 %A 林安迪 %A 匡绍龙	2020	基于三坐标测量机的机器人位姿精度检测方法	计算机工程与应用	Exclude references after reading the title and abstract (Inconsistent with the purpose of the study)
667	傅耀辉	2020	磁共振去金属伪影序列在前交叉韧带重建手术患者中的应用	浙江创伤外科	Exclude references after reading the title and abstract (Inconsistent with the purpose of the study)
668	L. Y. Zhang; M. F. Li; Y. J. Zhou; G. M. Lu; Q. Zhou	2020	Deep Learning Approach for Anterior Cruciate Ligament Lesion Detection: Evaluation of Diagnostic Performance Using Arthroscopy as the Reference Standard	Journal of Magnetic Resonance Imaging	Exclude references after reading the title and abstract (Inconsistent with the purpose of the study)
669	S. Yamasaki; Y. Hashimoto; Y. Nishida; T. Teraoka; S. Terai; J. Takigami; H. Nakamura	2020	Assessment of Meniscal Healing Status by Magnetic Resonance Imaging T2 Mapping After Meniscal Repair	American Journal of Sports Medicine	Exclude references after reading the title and abstract (Inconsistent with the purpose of the study)
670	A. Yamamoto; B. D. Levine; M. Padron; C. B. Chung	2020	Is There a Role for Cartilage Imaging in Athletes?	Seminars in Musculoskeletal Radiology	Exclude references after reading the title and abstract (Inconsistent with the purpose of the study)
671	Michelle Xiao; Erika A. Leonardi; Orr Sharpe; Seth L. Sherman; Marc R. Safran; William H. Robinson; Geoffrey D. Abrams	2020	Soaking of Autologous Tendon Grafts in Vancomycin Before Implantation Does Not Lead to Tenocyte Cytotoxicity	The American journal of sports medicine	Exclude references after reading the title and abstract (Inconsistent with the purpose of the study)
672	Rick W. Wright; Laura J. Huston; Amanda K. Haas; Samuel K. Nwosu; Christina R. Allen; Allen F. Anderson; Daniel E. Cooper; Thomas M. DeBerardino; Warren R. Dunn; Brett Brick A. Lantz; Barton Mann; Kurt P. Spindler; Michael J. Stuart; Jacquelyn S. Pennings; John P. Albright; Annunziato Ned Amendola; Jack T. Andrish; Christopher C. Annunziata; Robert A. Arciero; Bernard R. Bach, Jr.; Champ L. Baker…	2020	Meniscal Repair in the Setting of Revision Anterior Cruciate Ligament Reconstruction: Results From the MARS Cohort	The American journal of sports medicine	Exclude references after reading the title and abstract (Inconsistent with the purpose of the study)
673	Signe Wisbech Vange; Jørgen Tranum-Jensen; Michael Rindom Krogsgaard	2020	Gracilis tendon harvest may lead to both incisional and non-incisional saphenous nerve injuries	Knee surgery, sports traumatology, arthroscopy : official journal of the ESSKA	Exclude references after reading the title and abstract (Inconsistent with the purpose of the study)
674	M. Wenning; A. H. Heitner; M. Mauch; D. Gehring; C. Ramsenthaler; J. Paul	2020	The effect of meniscal repair on strength deficits 6 months after ACL reconstruction	Archives of Orthopaedic and Trauma Surgery	Exclude references after reading the title and abstract (Inconsistent with the purpose of the study)
675	S. G. Walter; D. Cucchi; F. Fröschen; F. Luceri; F. A. Schildberg; L. Mangiavini; T. Briem; T. S. Thomas; G. M. Salzmann	2020	Microfracture combined with anterior cruciate ligament reconstruction compared to isolated microfractures for osteochondral lesions	Journal of Biological Regulators and Homeostatic Agents	Exclude references after reading the title and abstract (Inconsistent with the purpose of the study)
676	A. Wahid; J. A. Shah; A. U. Khan; M. Ullah; M. Z. Ayob	2020	Multi-Layered Basis Pursuit Algorithms for Classification of MR Images of Knee ACL Tear	Ieee Access	Exclude references after reading the title and abstract (Inconsistent with the purpose of the study)
677	Gabriel Brun Vergani; Jeferson Ferreira da Fonseca; Juliane Teramachi Trevizan; Verônica Schinaider do Amaral Pereira; Alexandre Rossetto Garcia; Sergio Novita Esteves; Felipe Zandonadi Brandão; Joanna Maria Gonçalves Souza-Fabjan; Maria Emilia Franco Oliveira	2020	Luteotropic effects of human chorionic gonadotropin administered 7.5 days after synchronous estrous induction in Morada Nova ewes	Animal reproduction science	Exclude references after reading the title and abstract (Inconsistent with the purpose of the study)
678	Katerina Tomsič; Alenka Nemec Svete; Ana Nemec; Aleksandra Domanjko Petrič; Tatjana Pirman; Vida Rezar; Tomaž Vovk; Alenka Seliškar	2020	Antioxidant capacity of lipid- and water-soluble antioxidants in dogs with subclinical myxomatous mitral valve degeneration anaesthetised with propofol or sevoflurane	BMC veterinary research	Exclude references after reading the title and abstract (Inconsistent with the purpose of the study)
679	Jeffrey B. Taylor; Audrey E. Westbrook; Penny L. Head; Katie M. Glover; Max R. Paquette; Kevin R. Ford	2020	The single-leg vertical hop provides unique asymmetry information in individuals after anterior cruciate ligament reconstruction	Clinical biomechanics (Bristol, Avon)	Exclude references after reading the title and abstract (Inconsistent with the purpose of the study)
680	Adolfo Maria Tambella; Luca Omini; Anna Rita Attili; Cecilia Vullo; Stefano Martin	2020	Evaluation of cranial tibial translation in dogs: Diagnostic accuracy of radiographic method using a simple device	PloS one	Exclude references after reading the title and abstract (Inconsistent with the purpose of the study)
681	M. S. Taljanovic; E. Y. Chang; A. S. Ha; R. J. Bartolotta; M. Bucknor; K. C. Chen; T. Gorbachova; B. Khurana; A. K. Klitzke; K. S. Lee; P. A. Mooar; J. C. Nguyen; A. B. Ross; R. D. Shih; A. D. Singer; S. E. Smith; J. M. Thomas; W. J. Yost; M. J. Kransdorf; Imagi Expert Panel Musculoskeletal	2020	ACR Appropriateness Criteria® Acute Trauma to the Knee	Journal of the American College of Radiology	Exclude references after reading the title and abstract (Inconsistent with the purpose of the study)
682	N. Subhas; H. Y. Li; M. R. Yang; C. S. Winalski; J. Polster; N. Obuchowski; K. Mamoto; R. Y. Liu; C. Y. Zhang; P. Z. Huang; S. K. Gaire; D. Liang; B. W. Shen; X. J. Li; L. Ying	2020	Diagnostic interchangeability of deep convolutional neural networks reconstructed knee MR images: preliminary experience	Quantitative Imaging in Medicine and Surgery	Exclude references after reading the title and abstract (Inconsistent with the purpose of the study)
683	Jason B. Smoak; Alexander Macfarlane; Melissa A. Kluczynski; Michael R. Ferrick; Jeremy P. Doak; Leslie J. Bisson; John M. Marzo	2020	Postoperative radiographic observations following transphyseal anterior cruciate ligament reconstruction in skeletally immature patients	Skeletal radiology	Exclude references after reading the title and abstract (Inconsistent with the purpose of the study)
684	Kenneth B. Smale; Tine Alkjaer; Teresa E. Flaxman; Michael R. Krogsgaard; Erik B. Simonsen; Daniel L. Benoit	2020	Predicting post-operative functional ability from pre-operative measures in ACL-injured individuals	Scandinavian journal of medicine & science in sports	Exclude references after reading the title and abstract (Inconsistent with the purpose of the study)
685	Tomohiro Shimizu; Alexander R. Markes; Michael A. Samaan; Matthew S. Tanaka; Richard B. Souza; Xiaojuan Li; C. Benjamin Ma	2020	Patients With Abnormal Limb Kinetics at 6 Months After Anterior Cruciate Ligament Reconstruction Have an Increased Risk of Persistent Medial Meniscal Abnormality at 3 Years	Orthopaedic journal of sports medicine	Exclude references after reading the title and abstract (Inconsistent with the purpose of the study)
686	A. Saad; D. Waldron; A. Iqbal; S. Evans; H. Panchal; S. James; M. Davies; R. Botchu	2020	Anterior translation of the tibia in relation to femur in mucoid degeneration of ACL – An observational study	Journal of Orthopaedics	Exclude references after reading the title and abstract (Inconsistent with the purpose of the study)
687	Laura Andrea Rodriguez-Villamizar; Feisar Enrique Moreno-Corzo; Ana María Valbuena-Garcia; Claudia Janeth Uribe Pérez; Mary Ruth Brome Bohórquez; Héctor Iván García García; Luis Eduardo Bravo; Rafael Gustavo Ortiz Martínez; Jürg Niederbacher Velásquez; Alvaro R. Osornio-Vargas	2020	Childhood Leukemia in Small Geographical Areas and Proximity to Industrial Sources of Air Pollutants in Three Colombian Cities	International journal of environmental research and public health	Exclude references after reading the title and abstract (Inconsistent with the purpose of the study)
688	Michael L. Richardson; Behrang Amini; Nicholas M. Beckmann; Ty K. Subhawong	2020	Measuring and Teaching Confidence Calibration Among Radiologists: A Multi-Institution Study	Journal of the American College of Radiology : JACR	Exclude references after reading the title and abstract (Inconsistent with the purpose of the study)
689	M. L. Richardson; B. Amini; N. M. Beckmann; T. K. Subhawong	2020	Measuring and Teaching Confidence Calibration Among Radiologists: A Multi-Institution Study	Journal of the American College of Radiology	Exclude references after reading the title and abstract (Inconsistent with the purpose of the study)
690	Ana Carolina Lima Ralph; Iuri Cordeiro Valadão; Elaine Cristina Cardoso; Vilma Regina Martins; Luanda Mara Silva Oliveira; Estela Maris Andrade Forell Bevilacqua; Murilo Vieira Geraldo; Ruy Gastaldoni Jaeger; Gary S. Goldberg; Vanessa Morais Freitas	2020	Environmental control of mammary carcinoma cell expansion by acidification and spheroid formation in vitro	Scientific reports	Exclude references after reading the title and abstract (Inconsistent with the purpose of the study)
691	A. E. Polat; B. Polat; T. Gurpinar; E. Sari; E. Çarkçi; K. Erler	2020	Tibial tubercle-trochlear groove (TT-TG) distance is a reliable measurement of increased rotational laxity in the knee with an anterior cruciate ligament injury	Knee	Exclude references after reading the title and abstract (Inconsistent with the purpose of the study)
692	C. Park; D. Katz; R. Shah; E. Kim; A. Shah; A. Levine; G. Burnett	2020	Utilization of a voice-based virtual reality advanced cardiac life support refresher course: an exploratory analysis	Anesthesia and analgesia	Exclude references after reading the title and abstract (Inconsistent with the purpose of the study)
693	Julia C. A. Noorduyn; Tess Glastra van Loon; Victor A. van de Graaf; Nienke W. Willigenburg; Ise K. Butter; Gwendolyne G. M. Scholten-Peeters; Michel W. Coppieters; Rudolf W. Poolman; Vanessa A. B. Scholtes; Eduard L. A. R. Mutsaerts; Matthijs R. Krijnen; Dirk Jan F. Moojen; Derek F. P. van Deurzen; Coen H. Bloembergen; Julius Wolkenfelt; Arthur de Gast; Thom Snijders; Daniel B. F. Saris; Nienke …	2020	Functional Outcomes of Arthroscopic Partial Meniscectomy Versus Physical Therapy for Degenerative Meniscal Tears Using a Patient-Specific Score: A Randomized Controlled Trial	Orthopaedic journal of sports medicine	Exclude references after reading the title and abstract (Inconsistent with the purpose of the study)
694	Nct	2020	Biologic Augmentation With Mesenchymal Stem Cells in Patients Undergoing Anterior Cruciate Ligament Reconstruction	https://clinicaltrials.gov/show/NCT04650568	Exclude references after reading the title and abstract (Inconsistent with the purpose of the study)
695	Nct	2020	Knee Split Comparison After ACL Reconstruction	https://clinicaltrials.gov/show/NCT04360928	Exclude references after reading the title and abstract (Inconsistent with the purpose of the study)
696	N. K. Namiri; I. Flament; B. Astuto; R. Shah; R. Tibrewala; F. Caliva; T. M. Link; V. Pedoia; S. Majumdar	2020	Deep learning for hierarchical severity staging of anterior cruciate ligament injuries from mri	Radiology: Artificial Intelligence	Exclude references after reading the title and abstract (Inconsistent with the purpose of the study)
697	G. Nambi; W. K. Abdelbasset; S. H. Elsayed; M. A. Khalil; S. M. Alrawaili; S. F. Alsubaie	2020	Comparative effects of virtual reality training and sensory motor training on bone morphogenic proteins and inflammatory biomarkers in post-traumatic osteoarthritis	Scientific reports	Exclude references after reading the title and abstract (Inconsistent with the purpose of the study)
698	J. Montreuil; J. Saleh; T. Cresson; J. A. De Guise; F. Lavoie	2020	Femoral Tunnel Placement Analysis in ACL Reconstruction Through Use of a Novel 3-Dimensional Reference With Biplanar Stereoradiographic Imaging	Orthopaedic Journal of Sports Medicine	Exclude references after reading the title and abstract (Inconsistent with the purpose of the study)
699	Isam Moghamis; Yousef Abuodeh; Ali Darwiche; Talal Ibrahim; Mohammad Al Ateeq Al Dosari; Ghalib Ahmed	2020	Anthropometric correlation with hamstring graft size in anterior cruciate ligament reconstruction among males	International orthopaedics	Exclude references after reading the title and abstract (Inconsistent with the purpose of the study)
700	Fabiano da Silva Marques; Pedro Henrique Borges Barbosa; Pedro Rodrigues Alves; Sandro Zelada; Rodrigo Pereira da Silva Nunes; Marcio Régis de Souza; Márcio do Amaral Camargo Pedro; José Francisco Nunes; Wilson Mello Alves, Jr.; Gustavo Constantino de Campos	2020	Anterior Knee Pain After Anterior Cruciate Ligament Reconstruction	Orthopaedic journal of sports medicine	Exclude references after reading the title and abstract (Inconsistent with the purpose of the study)
701	H. Lou; X. Wang; Q. Wei; C. Zhao; Z. Xing; Q. Zhang; J. Meng; S. Zhang; H. Zhou; R. Ma; et al.	2020	Artemisia Annua sublingual immunotherapy for seasonal allergic rhinitis: a multicenter, randomized trial	World Allergy Organization journal	Exclude references after reading the title and abstract (Inconsistent with the purpose of the study)
702	Luke Lintin; Rajat Chowdhury; Phil Yoong; Siok Li Chung; Ramy Mansour; James Teh; David McKean	2020	The anterolateral ligament in acute knee trauma: patterns of injury on MR imaging	Skeletal radiology	Exclude references after reading the title and abstract (Inconsistent with the purpose of the study)
703	A. K. Li; V. Pedoia; M. Tanaka; R. B. Souza; C. B. Ma; X. Li	2020	Six-month post-surgical elevations in cartilage T1rho relaxation times are associated with functional performance 2 years after ACL reconstruction	Journal of Orthopaedic Research	Exclude references after reading the title and abstract (Inconsistent with the purpose of the study)
704	D. A. Lansdown; W. Y. Xiao; A. L. Zhang; C. R. Allen; B. T. Feeley; X. J. Li; S. Majumdar; C. B. Ma	2020	Quantitative imaging of anterior cruciate ligament (ACL) graft demonstrates longitudinal compositional changes and relationships with clinical outcomes at 2 years after ACL reconstruction	Journal of Orthopaedic Research	Exclude references after reading the title and abstract (Inconsistent with the purpose of the study)
705	J. Kulkarni; S. Pettifer; S. Turner; C. Richardson	2020	An investigation into the effects of a virtual reality system on phantom limb pain: a pilot study	British Journal of Pain	Exclude references after reading the title and abstract (Inconsistent with the purpose of the study)
706	A. Komarraju; S. Goldberg-Stein; R. Pederson; C. McCrum; A. Chhabra	2020	Spectrum of common and uncommon causes of knee joint hyaline cartilage degeneration and their key imaging features	European Journal of Radiology	Exclude references after reading the title and abstract (Inconsistent with the purpose of the study)
707	S. Kim; H. Jang; J. Jang; Y. Lee; D. Hwang	2020	Deep-learned short tau inversion recovery imaging using multi-contrast MR images	Magnetic Resonance in Medicine	Exclude references after reading the title and abstract (Inconsistent with the purpose of the study)
708	Daniel Katz; Ronak Shah; Elizabeth Kim; Chang Park; Anjan Shah; Adam Levine; Garrett Burnett	2020	Utilization of a Voice-Based Virtual Reality Advanced Cardiac Life Support Team Leader Refresher: Prospective Observational Study	Journal of medical Internet research	Exclude references after reading the title and abstract (Inconsistent with the purpose of the study)
709	K. S. Jumaa; M. R. Jubayr; K. A. Hadi	2020	Evaluation of the technical value of oblique coronal mr imaging to diagnose anterior cruciate ligament tear	International Journal of Pharmaceutical Research	Exclude references after reading the title and abstract (Inconsistent with the purpose of the study)
710	Y. Jonmohamadi; Y. Takeda; F. B. Liu; F. Sasazawa; G. Maicas; R. Crawford; J. Roberts; A. K. Pandey; G. Carneiro	2020	Automatic Segmentation of Multiple Structures in Knee Arthroscopy Using Deep Learning	Ieee Access	Exclude references after reading the title and abstract (Inconsistent with the purpose of the study)
711	Aashish V. Jog; Tyler J. Smith; Paul S. Pipitone; Behnaz C. Toorkey; Craig D. Morgan; Arthur R. Bartolozzi	2020	Is a Partial Anterior Cruciate Ligament Tear Truly Partial? A Clinical, Arthroscopic, and Histologic Investigation	Arthroscopy : the journal of arthroscopic & related surgery : official publication of the Arthroscopy Association of North America and the International Arthroscopy Association	Exclude references after reading the title and abstract (Inconsistent with the purpose of the study)
712	Daniel Jandacka; Jaroslav Uchytil; David Zahradnik; Roman Farana; Dominik Vilimek; Jiri Skypala; Jan Urbaczka; Jan Plesek; Adam Motyka; Denisa Blaschova; Gabriela Beinhauerova; Marketa Rygelova; Pavel Brtva; Klara Balazova; Veronika Horka; Jan Malus; Julia Freedman Silvernail; Gareth Irwin; Miika T. Nieminen; Victor Casula; Vladimir Juras; Milos Golian; Steriani Elavsky; Lenka Knapova; Radim Sram…	2020	Running and Physical Activity in an Air-Polluted Environment: The Biomechanical and Musculoskeletal Protocol for a Prospective Cohort Study 4HAIE (Healthy Aging in Industrial Environment-Program 4)	International journal of environmental research and public health	Exclude references after reading the title and abstract (Inconsistent with the purpose of the study)
713	Isrctn	2020	Comparing the JewelACL artificial hybrid graft with a tendon graft for ACL reconstruction	https://trialsearch.who.int/Trial2.aspx?TrialID=ISRCTN91866211	Exclude references after reading the title and abstract (Inconsistent with the purpose of the study)
714	G. P. Hopper; J. M. S. Aithie; J. M. Jenkins; W. T. Wilson; G. M. Mackay	2020	Combined Anterior Cruciate Ligament Repair and Anterolateral Ligament Internal Brace Augmentation: Minimum 2-Year Patient-Reported Outcome Measures	Orthopaedic Journal of Sports Medicine	Exclude references after reading the title and abstract (Inconsistent with the purpose of the study)
715	U. Heilmeier; K. Mamoto; K. Amano; B. Eck; M. Tanaka; J. A. Bullen; B. J. Schwaiger; J. L. Huebner; T. V. Stabler; V. B. Kraus; C. B. Ma; T. M. Link; X. Li	2020	Infrapatellar fat pad abnormalities are associated with a higher inflammatory synovial fluid cytokine profile in young adults following ACL tear	Osteoarthritis and Cartilage	Exclude references after reading the title and abstract (Inconsistent with the purpose of the study)
716	Madison R. Heath; Alexandra H. Aitchison; Lindsay M. Schlichte; Christine Goodbody; Frank A. Cordasco; Peter D. Fabricant; Daniel W. Green	2020	Use Caution When Assessing Preoperative Leg-Length Discrepancy in Pediatric Patients With Anterior Cruciate Ligament Injuries	The American journal of sports medicine	Exclude references after reading the title and abstract (Inconsistent with the purpose of the study)
717	J. Hannon; J. C. Garrison; S. Wang-Price; S. Goto; A. Grondin; J. Bothwell; C. Bush	2020	Effect of Meniscal Repair on Joint Loading in Athletes With Anterior Cruciate Ligament Reconstruction at 3 Months Following Surgery	Journal of sport rehabilitation	Exclude references after reading the title and abstract (Inconsistent with the purpose of the study)
718	Audrey Xinyun Han; Tien Jin Tan; Tiep Nguyen; Dave Yee Han Lee	2020	Timing of magnetic resonance imaging affects the accuracy and interobserver agreement of anterolateral ligament tears detection in anterior cruciate ligament deficient knees	Knee surgery & related research	Exclude references after reading the title and abstract (Inconsistent with the purpose of the study)
719	A. Goyal; S. Kumar; P. Mishra; N. Mehta; D. Joshi; S. Sinha	2020	Long term outcome of early single stage surgery in multi-ligamentous injuries of knee	Journal of Clinical Orthopaedics and Trauma	Exclude references after reading the title and abstract (Inconsistent with the purpose of the study)
720	Enrico M. Forlenza; Ophelie Lavoie-Gagne; Yining Lu; Matthew R. Cohn; Elizabeth Chang; Adam B. Yanke; Brian J. Cole; Nikhil N. Verma; Brian Forsythe	2020	Preoperative Opioid Use Predicts Prolonged Postoperative Opioid Use and Inferior Patient Outcomes Following Anterior Cruciate Ligament Reconstruction	Arthroscopy : the journal of arthroscopic & related surgery : official publication of the Arthroscopy Association of North America and the International Arthroscopy Association	Exclude references after reading the title and abstract (Inconsistent with the purpose of the study)
721	Carlos André Laranjeira Miranda Filho; Miria de Oliveira Barbosa; Arsênio Rodrigues Oliveira; Edna Farias Santiago; Veruska Cintia Alexandrino de Souza; Jéssica Paula Lucena; Camila Juliet Barbosa Fernandes; Ignes Regina Dos Santos; Renata Lins Carneiro Leão; Fabio André Brayner Dos Santos; Luiz Carlos Alves; Valéria Rego Alves Pereira; Roni Evêncio de Araújo; Ana Cristina Lima Leite; Sheilla And…	2020	In vitro and in vivo activities of multi-target phtalimido-thiazoles on Schistosomiasis mansoni	European journal of pharmaceutical sciences : official journal of the European Federation for Pharmaceutical Sciences	Exclude references after reading the title and abstract (Inconsistent with the purpose of the study)
722	Zoë A. Englander; William E. Garrett; Charles E. Spritzer; Louis E. DeFrate	2020	In vivo attachment site to attachment site length and strain of the ACL and its bundles during the full gait cycle measured by MRI and high-speed biplanar radiography	Journal of biomechanics	Exclude references after reading the title and abstract (Inconsistent with the purpose of the study)
723	Z. A. Englander; W. E. Garrett; C. E. Spritzer; L. E. DeFrate	2020	<i>In vivo</i> attachment site to attachment site length and strain of the ACL and its bundles during the full gait cycle measured by MRI and high-speed biplanar radiography	Journal of Biomechanics	Exclude references after reading the title and abstract (Inconsistent with the purpose of the study)
724	Salameh Belal Eljaja; Lars Konradsen; Volkert Dirk Siersma; Kiron Athwal; Andrew Arthur Amis; Michael Rindom Krogsgaard	2020	Reconstruction of the anterior cruciate- and anterolateral ligament deficient knee with a modified iliotibial graft reduces instability more than with an intra-articular hamstring graft	Knee surgery, sports traumatology, arthroscopy : official journal of the ESSKA	Exclude references after reading the title and abstract (Inconsistent with the purpose of the study)
725	N. J. Drayer; C. S. Wallace; H. H. Yu; T. D. Mansfield; D. L. Cummings; D. K. Hood; E. D. Arrington; D. G. Kang	2020	High Resiliency Linked to Short-Term Patient Reported Outcomes and Return to Duty Following Arthroscopic Knee Surgery	Military medicine	Exclude references after reading the title and abstract (Inconsistent with the purpose of the study)
726	W. A. Douoguih; R. T. Zade; B. M. Bodendorfer; Y. Siddiqui; A. E. Lincoln	2020	Anterior Cruciate Ligament Repair with Suture Augmentation for Proximal Avulsion Injuries	Arthroscopy, Sports Medicine, and Rehabilitation	Exclude references after reading the title and abstract (Inconsistent with the purpose of the study)
727	J. A. Diekfuss; D. R. Grooms; S. Bonnette; C. A. DiCesare; S. Thomas; R. P. MacPherson; J. D. Ellis; A. W. Kiefer; M. A. Riley; D. K. Schneider; B. Gadd; K. Kitchen; K. D. Barber Foss; J. A. Dudley; W. Yuan; G. D. Myer	2020	Real-time biofeedback integrated into neuromuscular training reduces high-risk knee biomechanics and increases functional brain connectivity: A preliminary longitudinal investigation	Psychophysiology	Exclude references after reading the title and abstract (Inconsistent with the purpose of the study)
728	Nicholas N. DePhillipo; Kevin Berning; Robert F. LaPrade	2020	MULTI-LIGAMENT KNEE RECONSTRUCTION AND NOVEL MENISCUS RADIAL REPAIR TECHNIQUE, WITH RETURN TO OLYMPIC LEVEL SKIING: A CASE REPORT	International journal of sports physical therapy	Exclude references after reading the title and abstract (Inconsistent with the purpose of the study)
729	Luciana Arantes Dantas; Márcio Rosa; Erika Crispim Resende; Fabiano Guimarães Silva; Paulo Sérgio Pereira; Ana Cristina Lourenço Souza; Fernando Higino de Lima E Silva; Aurélio Rubio Neto	2020	Spectral quality as an elicitor of bioactive compound production in Solanum aculeatissimum JACQ cell suspension	Journal of photochemistry and photobiology. B, Biology	Exclude references after reading the title and abstract (Inconsistent with the purpose of the study)
730	Ctri	2020	Effects of bone morphogenic proteins on virtual reality training in post-traumatic osteoarthritis	https://trialsearch.who.int/Trial2.aspx?TrialID=CTRI/2020/02/023345	Exclude references after reading the title and abstract (Inconsistent with the purpose of the study)
731	R. Csapo; V. Juras; B. Heinzle; S. Trattnig; C. Fink	2020	Compositional MRI of the anterior cruciate ligament of professional alpine ski racers: preliminary report on seasonal changes and load sensitivity	European Radiology Experimental	Exclude references after reading the title and abstract (Inconsistent with the purpose of the study)
732	Aida Catic; Amina Kurtovic-Kozaric; Ardis Sophian; Lech Mazur; Faruk Skenderi; Ondrej Hes; Stephen Rohan; Dinesh Rakheja; Jillene Kogan; Michael R. Pins	2020	KANK1-NTRK3 fusions define a subset of BRAF mutation negative renal metanephric adenomas	BMC medical genetics	Exclude references after reading the title and abstract (Inconsistent with the purpose of the study)
733	J. Caballero; M. García-Sánchez; E. Palencia-Herrejón; T. Muñoz-Martínez; J. M. Gómez-García; I. Ceniceros-Rozalén	2020	Oversedation Zero as a tool for comfort, safety and intensive care unit management	Medicina intensiva	Exclude references after reading the title and abstract (Inconsistent with the purpose of the study)
734	Emily B. Beyer; Rena F. Hale; Aaron R. Hellem; Allison M. Mumbleau; Nathan D. Schilaty; Timothy E. Hewett	2020	INTER AND INTRA-RATER RELIABILITY OF THE DROP VERTICAL JUMP (DVJ) ASSESSMENT	International journal of sports physical therapy	Exclude references after reading the title and abstract (Inconsistent with the purpose of the study)
735	D. P. Berthold; L. Willinger; L. N. Muench; P. Forkel; A. Schmitt; K. Woertler; A. B. Imhoff; E. Herbst	2020	Visualization of Proximal and Distal Kaplan Fibers Using 3-Dimensional Magnetic Resonance Imaging and Anatomic Dissection	American Journal of Sports Medicine	Exclude references after reading the title and abstract (Inconsistent with the purpose of the study)
736	Amy R. Barchek; Shelby E. Baez; Matthew C. Hoch; Johanna M. Hoch	2020	The Relationship Between Musculoskeletal Injury and Objectively Measured Physical Activity Levels: A Critically Appraised Topic	Journal of sport rehabilitation	Exclude references after reading the title and abstract (Inconsistent with the purpose of the study)
737	K. Asai; J. Nakase; T. Oshima; K. Shimozaki; R. Yoshimizu; H. Tsuchiya	2020	Partial resection of the infrapatellar fat pad during anterior cruciate ligament reconstruction has no effect on clinical outcomes including anterior knee pain	Archives of Orthopaedic and Trauma Surgery	Exclude references after reading the title and abstract (Inconsistent with the purpose of the study)
738	H. M. Alzakerin; Y. Halkiadakis; K. D. Morgan	2020	Classification of Post-Anterior Cruciate Ligament Reconstruction Running Dynamics using Non-Traditional Features	Annu Int Conf IEEE Eng Med Biol Soc	Exclude references after reading the title and abstract (Inconsistent with the purpose of the study)
739	Berta Alonso; Beatriz Bravo; Lidia Mediavilla; Arancha R. Gortazar; Francisco Forriol; Javier Vaquero; Maria Concepcion Guisasola	2020	Osteoarthritis-related biomarkers profile in chronic anterior cruciate ligament injured knee	The Knee	Exclude references after reading the title and abstract (Inconsistent with the purpose of the study)
740	Tine Alkjær; Kenneth B. Smale; Teresa E. Flaxman; Ida F. Marker; Erik B. Simonsen; Daniel L. Benoit; Michael R. Krogsgaard	2020	Forward lunge before and after anterior cruciate ligament reconstruction: Faster movement but unchanged knee joint biomechanics	PloS one	Exclude references after reading the title and abstract (Inconsistent with the purpose of the study)
741	Abbas Aghaei Afshar; Fahimeh Hojjat; Mohammad Reza Yaghoobi-Ershadi; Yavar Rassi; Amir Ahmad Akhavan; Mohammad Amin Gorouhi; Saideh Yousefi; Ahmad Ali Hanafi-Bojd	2020	Modelling and evaluating the risk of zoonotic cutaneous leishmaniasis in selected areas of Kerman Province, south of Iran	Transboundary and emerging diseases	Exclude references after reading the title and abstract (Inconsistent with the purpose of the study)
742	S. G. F. Abram; A. J. Price; A. Judge; D. J. Beard	2020	Anterior cruciate ligament (ACL) reconstruction and meniscal repair rates have both increased in the past 20 years in England: hospital statistics from 1997 to 2017	British journal of sports medicine	Exclude references after reading the title and abstract (Inconsistent with the purpose of the study)
743	Ahmed Abdel-Aziz; Mohamed Refaat Waly; Mahmoud Ahmed Abdel-Aziz; Mohamed Mamdouh Sherif; Hazem Elhaddad; Begad Hesham Mostafa Zaky Abdelrazek	2020	Economic Reliable Technique for Tunnel Grafting Using Iliac Crest Bone Graft in Two-Staged Revision Anterior Cruciate Ligament Surgery	Arthroscopy techniques	Exclude references after reading the title and abstract (Inconsistent with the purpose of the study)
744		2020	Predictors of clinical outcome following revision anterior cruciate ligament reconstruction	Journal of orthopaedic research : official publication of the Orthopaedic Research Society	Exclude references after reading the title and abstract (Inconsistent with the purpose of the study)
745	陈婧	2019	多层螺旋CT和核磁共振诊断膝关节交叉韧带损伤的临床价值对比分析	山西职工医学院学报	Exclude references after reading the title and abstract (Inconsistent with the purpose of the study)
746	钱卫学	2019	磁共振膝关节斜冠状位扫描对前交叉韧带的显示作用分析	世界复合医学	Exclude references after reading the title and abstract (Inconsistent with the purpose of the study)
747	金笑; 王亚魁; 郎宁; 袁慧书	2019	30°屈曲位膝关节MRI评价前交叉韧带断裂的价值	中国医学影像技术	Exclude references after reading the title and abstract (Inconsistent with the purpose of the study)
748	赵斌; 赵轶波; 陆向东; 赵晓峰; 范彦鑫; 王晓楠; 周润田; 靳元璋; 齐德泰	2019	颈椎穹顶椎管扩大成形术的临床应用	中华骨科杂志	Exclude references after reading the title and abstract (Inconsistent with the purpose of the study)
749	虞慧灵; 金轶; 李锡生; 王浩轩	2019	MR对膝关节交叉韧带损伤的临床诊断价值	浙江创伤外科	Exclude references after reading the title and abstract (Inconsistent with the purpose of the study)
750	蒋杨盛	2019	多层螺旋CT多平面重建后处理方式在指导膝关节交叉韧带MR成像的应用	中国保健营养	Exclude references after reading the title and abstract (Inconsistent with the purpose of the study)
751	肖一萍	2019	2D与3D MR快速自旋回波序列在膝关节交叉韧带及半月板损伤诊断中的应用	中国伤残医学	Exclude references after reading the title and abstract (Inconsistent with the purpose of the study)
752	童小平	2019	关节MR在膝关节交叉韧带损伤中的应用	影像研究与医学应用	Exclude references after reading the title and abstract (Inconsistent with the purpose of the study)
753	王乾; 任翠萍; 王姗; 程敬亮; 孙囡	2019	前外韧带高分辨MRI3D成像方法的研究	临床放射学杂志	Exclude references after reading the title and abstract (Inconsistent with the purpose of the study)
754	柴浩; 吴婷; 舒莉; 张磊	2019	保留与不保留残端重建前交叉韧带后本体感觉恢复的比较	中国组织工程研究	Exclude references after reading the title and abstract (Inconsistent with the purpose of the study)
755	柴新雷	2019	三维MR影像对前交叉韧带损伤的诊断价值分析	中国医药指南	Exclude references after reading the title and abstract (Inconsistent with the purpose of the study)
756	柴新雷	2019	三维MR影像对前交叉韧带损伤的诊断价值分	中国医药指南	Exclude references after reading the title and abstract (Inconsistent with the purpose of the study)
757	杨飞	2019	3D-CUBE PD序列在膝关节外伤中的应用价值	中国中西医结合学会医学影像专业委员会第十七次全国学术大会暨甘肃省中西医结合学会医学影像专业委员会第六届学术年会	Exclude references after reading the title and abstract (Inconsistent with the purpose of the study)
758	杨永海	2019	对比CT和MRI在诊断膝关节前交叉韧带(ACL)撕裂的应用价值及影像学表现	人人健康	Exclude references after reading the title and abstract (Inconsistent with the purpose of the study)
759	杨小广; 王映珍	2019	小切口切开复位联合可吸收螺钉内固定修复前交叉韧带胫骨止点撕脱骨折的有效及安全性:自身对照临床试验方案及预试验结果	中国组织工程研究	Exclude references after reading the title and abstract (Inconsistent with the purpose of the study)
760	杨学伶	2019	膝关节韧带损伤的CT与MRI影像学表现及诊断价值	基层医学论坛	Exclude references after reading the title and abstract (Inconsistent with the purpose of the study)
761	杨严伟; 杜君	2019	前交叉韧带前内侧束及后外侧束薄层斜矢状位质子密度加权像MRI研究	影像研究与医学应用	Exclude references after reading the title and abstract (Inconsistent with the purpose of the study)
762	李海霞; 赵海	2019	磁共振诊断前交叉韧带断裂的敏感度及特异度分析	基层医学论坛	Exclude references after reading the title and abstract (Inconsistent with the purpose of the study)
763	李云霞; 陈天午; 陈世益; 陶虹月; 刘畅; 林资范; 姚伟; 徐卫东	2019	功能支具对前交叉韧带重建术后膝关节软骨退变和临床预后的影响：基于定量磁共振影像评价的研究	中国康复医学杂志	Exclude references after reading the title and abstract (Inconsistent with the purpose of the study)
764	施梦烨; 谢光辉	2019	MRI对膝关节交叉韧带腱鞘囊肿的诊断价值	医学影像学杂志	Exclude references after reading the title and abstract (Inconsistent with the purpose of the study)
765	戴启斌	2019	MSCT和MR诊断膝关节交叉韧带损伤比较	中国继续医学教育	Exclude references after reading the title and abstract (Inconsistent with the purpose of the study)
766	徐培红	2019	膝关节骨挫伤的MR诊断价值与应用分析	影像研究与医学应用	Exclude references after reading the title and abstract (Inconsistent with the purpose of the study)
767	姚小军	2019	探讨MR诊断在膝关节骨挫伤的应用价值	世界最新医学信息文摘（连续型电子期刊）	Exclude references after reading the title and abstract (Inconsistent with the purpose of the study)
768	奇勒莫格; 牡丹	2019	MSCT图像重建技术与MR检查在前交叉韧带损伤诊断中的应用	实用手外科杂志	Exclude references after reading the title and abstract (Inconsistent with the purpose of the study)
769	郑峒王 %A 雪松 %A 张晋 %A 张辉 %A 宋关阳 %A 李岳 %A 张志军 %A 冯华	2019	前十字韧带撕裂后的高度轴移与完全性外侧半月板后根部损伤的相关性	中华骨科杂志	Exclude references after reading the title and abstract (Inconsistent with the purpose of the study)
770	J. T. Zhu; N. F. Hu; X. Y. Liang; X. J. Li; J. Guan; Y. J. Wang; L. G. Wang	2019	T2 mapping of cartilage and menisci at 3T in healthy subjects with knee malalignment: initial experience	Skeletal Radiology	Exclude references after reading the title and abstract (Inconsistent with the purpose of the study)
771	J. H. Zhang; X. Q. Hu; Z. L. Liu; F. Y. Zhao; Y. Ma; Y. F. Ao	2019	Anatomical single bundle anterior cruciate ligament reconstruction with rounded rectangle tibial tunnel and oval femoral tunnel: a prospective comparative study versus conventional surgery	American Journal of Translational Research	Exclude references after reading the title and abstract (Inconsistent with the purpose of the study)
772	Jun Zhang; Dapeng Hao; Feng Duan; Tengbo Yu; Chuanyu Zhang; Junyi Che	2019	The rotating stretched curved planar reconstruction of 3D-FIESTA MR imaging for evaluating the anterior cruciate ligament of the knee joint	Magnetic resonance imaging	Exclude references after reading the title and abstract (Inconsistent with the purpose of the study)
773	W. Q. Yan; X. Q. Xu; Q. Xu; Z. Y. Sun; D. Y. Chen; Z. H. Xu; Q. Jiang; D. Q. Shi	2019	<i>In vivo</i> gait kinematics of the knee after anatomical and non-anatomical single-bundle anterior cruciate ligament reconstruction-a prospective study	Annals of Translational Medicine	Exclude references after reading the title and abstract (Inconsistent with the purpose of the study)
774	W. Yan; X. Xu; Q. Xu; Z. Sun; D. Chen; Z. Xu; Q. Jiang; D. Shi	2019	In vivo gait kinematics of the knee after anatomical and non-anatomical single-bundle anterior cruciate ligament reconstruction—a prospective study	Annals of Translational Medicine	Exclude references after reading the title and abstract (Inconsistent with the purpose of the study)
775	Rick W. Wright; Laura J. Huston; Amanda K. Haas; Christina R. Allen; Allen F. Anderson; Daniel E. Cooper; Thomas M. DeBerardino; Warren R. Dunn; Brett Brick A. Lantz; Barton Mann; Kurt P. Spindler; Michael J. Stuart; Samuel K. Nwosu; John P. Albright; Annunziato Ned Amendola; Jack T. Andrish; Christopher C. Annunziata; Robert A. Arciero; Bernard R. Bach, Jr.; Champ L. Baker, 3rd; Arthur R. Bartol…	2019	Predictors of Patient-Reported Outcomes at 2 Years After Revision Anterior Cruciate Ligament Reconstruction	The American journal of sports medicine	Exclude references after reading the title and abstract (Inconsistent with the purpose of the study)
776	Anne R. Wright; Andrew B. Richardson; Christian K. Kikuchi; Daniel B. Goldberg; Jay M. Marumoto; Darryl M. Kan	2019	Effectiveness of Accelerated Recovery Performance for Post-ACL Reconstruction Rehabilitation	Hawai'i journal of health & social welfare	Exclude references after reading the title and abstract (Inconsistent with the purpose of the study)
777	Ashley A. Williams; Matthew R. Titchenal; Bao H. Do; Aditi Guha; Constance R. Chu	2019	MRI UTE-T2* shows high incidence of cartilage subsurface matrix changes 2 years after ACL reconstruction	Journal of orthopaedic research : official publication of the Orthopaedic Research Society	Exclude references after reading the title and abstract (Inconsistent with the purpose of the study)
778	Bernardete Weber; Ângela C. Bersch-Ferreira; Camila R. Torreglosa; Aline Marcadenti; Enilda S. Lara; Jacqueline T. da Silva; Rosana P. Costa; Renato H. N. Santos; Otavio Berwanger; Rosa Bosquetti; Raira Pagano; Luis G. S. Mota; Juliana D. de Oliveira; Rafael M. Soares; Andrea P. Galante; Suzana A. da Silva; Fernando G. Zampieri; Cristiane Kovacs; Fernanda C. Amparo; Priscila Moreira; Renata A. da…	2019	Implementation of a Brazilian Cardioprotective Nutritional (BALANCE) Program for improvement on quality of diet and secondary prevention of cardiovascular events: A randomized, multicenter trial	American heart journal	Exclude references after reading the title and abstract (Inconsistent with the purpose of the study)
779	S. G. Walter; D. Cucchi; F. Fröschen; F. Luceri; F. A. Schildberg; L. Mangiavini; T. Briem; T. S. Thomas; G. M. Salzmann	2019	Microfracture combined with anterior cruciate ligament reconstruction compared to isolated microfractures for osteochondral lesions	Journal of biological regulators and homeostatic agents	Exclude references after reading the title and abstract (Inconsistent with the purpose of the study)
780	Aline Sterque Villacorta; Humberto Villacorta; José Antônio Caldas; Bernardo Campanário Precht; Pilar Barreto Porto; Letícia Ubaldo Rodrigues; Márcio Neves; Analucia Rampazzo Xavier; Salim Kanaan; Cláudio Tinoco Mesquita; Antônio Cláudio Lucas da Nóbrega	2019	Effects of Heart Rate Reduction With Either Pyridostigmine or Ivabradine in Patients With Heart Failure: A Randomized, Double-Blind Study	Journal of cardiovascular pharmacology and therapeutics	Exclude references after reading the title and abstract (Inconsistent with the purpose of the study)
781	Alexander R. Vap; Andreas Persson; Anne Marie Fenstad; Gilbert Moatshe; Robert F. LaPrade; Lars Engebretsen	2019	Re-revision Anterior Cruciate Ligament Reconstruction: An Evaluation From the Norwegian Knee Ligament Registry	Arthroscopy : the journal of arthroscopic & related surgery : official publication of the Arthroscopy Association of North America and the International Arthroscopy Association	Exclude references after reading the title and abstract (Inconsistent with the purpose of the study)
782	S. Urban; B. Pretterklieber; M. L. Pretterklieber	2019	The anterolateral ligament of the knee and the lateral meniscotibial ligament - Anatomical phantom versus constant structure within the anterolateral complex	Annals of Anatomy-Anatomischer Anzeiger	Exclude references after reading the title and abstract (Inconsistent with the purpose of the study)
783	E. Grant Sutter; Betty Liu; Gangadhar M. Utturkar; Margaret R. Widmyer; Charles E. Spritzer; Hattie C. Cutcliffe; Zoë A. Englander; Adam P. Goode; William E. Garrett, Jr.; Louis E. DeFrate	2019	Effects of Anterior Cruciate Ligament Deficiency on Tibiofemoral Cartilage Thickness and Strains in Response to Hopping	The American journal of sports medicine	Exclude references after reading the title and abstract (Inconsistent with the purpose of the study)
784	B. Y. Sun; Z. P. Sun; Z. C. Pang; W. T. Huang; S. P. Wu	2019	Decreased synovial fluid pituitary adenylate cyclase-activating polypeptide (PACAP) levels may reflect disease severity in post-traumatic knee osteoarthritis after anterior cruciate ligament injury	Peptides	Exclude references after reading the title and abstract (Inconsistent with the purpose of the study)
785	Kenneth B. Smale; Teresa E. Flaxman; Tine Alkjaer; Erik B. Simonsen; Michael R. Krogsgaard; Daniel L. Benoit	2019	Anterior cruciate ligament reconstruction improves subjective ability but not neuromuscular biomechanics during dynamic tasks	Knee surgery, sports traumatology, arthroscopy : official journal of the ESSKA	Exclude references after reading the title and abstract (Inconsistent with the purpose of the study)
786	Kenneth B. Smale; Tine Alkjaer; Teresa E. Flaxman; Michael R. Krogsgaard; Erik B. Simonsen; Daniel L. Benoit	2019	Assessment of objective dynamic knee joint control in anterior cruciate ligament deficient and reconstructed individuals	The Knee	Exclude references after reading the title and abstract (Inconsistent with the purpose of the study)
787	P. Siriwanarangsun; K. C. Chen; T. Finkenstaedt; W. C. Bae; S. Statum; A. Gentili; C. B. Chung	2019	Patterns of cartilage degeneration in knees with medial tibiofemoral offset	Skeletal Radiology	Exclude references after reading the title and abstract (Inconsistent with the purpose of the study)
788	Jonathan M. Schachne; Madison R. Heath; Yi-Meng Yen; Kevin G. Shea; Daniel W. Green; Peter D. Fabricant	2019	The Safe Distance to the Popliteal Neurovascular Bundle in Pediatric Knee Arthroscopic Surgery: An Age-Based Magnetic Resonance Imaging Anatomic Study	Orthopaedic journal of sports medicine	Exclude references after reading the title and abstract (Inconsistent with the purpose of the study)
789	Imke Rudnik-Jansen; Anna R. Tellegen; Behdad Pouran; Karin Schrijver; Björn P. Meij; Pieter J. Emans; Erin de Gendt; Rachel E. Thomas; Marja J. L. Kik; Huub M. de Visser; Harrie Weinans; Annelies Egas; Erik van Maarseveen; Nina Woike; George Mihov; Jens Thies; Marianna A. Tryfonidou; Laura B. Creemers	2019	Local controlled release of corticosteroids extends surgically induced joint instability by inhibiting tissue healing	British journal of pharmacology	Exclude references after reading the title and abstract (Inconsistent with the purpose of the study)
790	Seyed Zia Razavinasab; Iraj Sharifi; Mohammad Reza Aflatoonian; Zahra Babaei; Mohammad Ali Mohammadi; Ehsan Salarkia; Fatemeh Sharifi; Abbas Aghaei Afshar; Mehdi Bamorovat	2019	Expansion of urban cutaneous leishmaniasis into rural areas of southeastern Iran: Clinical, epidemiological and phylogenetic profiles explored using 7SL high resolution melting-PCR analysis	Transboundary and emerging diseases	Exclude references after reading the title and abstract (Inconsistent with the purpose of the study)
791	B. Raja; N. Marathe; J. Desai; A. Dahapute; S. Shah; A. Chavan	2019	Evaluation of anatomic risk factors using magnetic resonance imaging in non-contact anterior cruciate ligament injury	Journal of Clinical Orthopaedics and Trauma	Exclude references after reading the title and abstract (Inconsistent with the purpose of the study)
792	Summer Powers; Nancy Claus; Allison R. Jones; Michael R. Lovelace; Kendra Weaver; Penni Watts	2019	Improving Transition to Practice: Integration of Advanced Cardiac Life Support Into a Baccalaureate Nursing Program	The Journal of nursing education	Exclude references after reading the title and abstract (Inconsistent with the purpose of the study)
793	Z. X. Ouyang; T. T. Tan; C. F. Liu; J. Duan; W. C. Wang; X. N. Guo; Q. Zhang; Z. H. Li; Q. L. Huang; P. C. Dou; T. Liu	2019	Targeted delivery of hesperetin to cartilage attenuates osteoarthritis by bimodal imaging with Gd<sub>2</sub>(CO<sub>3</sub>)<sub>3</sub>@PDA nanoparticles via TLR-2/NF-κB/Akt signaling	Biomaterials	Exclude references after reading the title and abstract (Inconsistent with the purpose of the study)
794	Carlos A. Núñez-Álvarez; Gabriela Hernández-Molina; Paola Bermúdez-Bermejo; Victor Zamora-Legoff; Diego F. Hernández-Ramírez; Elizabeth Olivares-Martínez; Antonio R. Cabral	2019	Prevalence and associations of anti-phosphatidylserine/prothrombin antibodies with clinical phenotypes in patients with primary antiphospholipid syndrome: aPS/PT antibodies in primary antiphospholipid syndrome	Thrombosis research	Exclude references after reading the title and abstract (Inconsistent with the purpose of the study)
795	Nct	2019	Biologic Therapy to Prevent Osteoarthritis After ACL Injury	https://clinicaltrials.gov/show/NCT03968913	Exclude references after reading the title and abstract (Inconsistent with the purpose of the study)
796	Nct	2019	Real-time Sensorimotor Feedback for Injury Prevention in Males Assessed in Virtual Reality	https://clinicaltrials.gov/show/NCT04068701	Exclude references after reading the title and abstract (Inconsistent with the purpose of the study)
797	Zakariya H. Nawasreh; Adam R. Marmon; David Logerstedt; Lynn Snyder-Mackler	2019	THE EFFECT OF TRAINING ON A COMPLIANT SURFACE ON MUSCLE ACTIVATION AND CO-CONTRACTION AFTER ANTERIOR CRUCIATE LIGAMENT INJURY	International journal of sports physical therapy	Exclude references after reading the title and abstract (Inconsistent with the purpose of the study)
798	H. Naghibi; V. Mazzoli; K. Gijsbertse; G. Hannink; A. Sprengers; D. Janssen; T. Van den Boogaard; N. Verdonschot	2019	A noninvasive MRI based approach to estimate the mechanical properties of human knee ligaments	Journal of the Mechanical Behavior of Biomedical Materials	Exclude references after reading the title and abstract (Inconsistent with the purpose of the study)
799	K. M. Myrick; A. Voss; R. S. Feinn; T. Martin; B. M. Mele; J. C. Garbalosa	2019	Effects of season long participation on ACL volume in female intercollegiate soccer athletes	Journal of Experimental Orthopaedics	Exclude references after reading the title and abstract (Inconsistent with the purpose of the study)
800	Daniel Rayan Kalakech Munch; Thomas Irgens Hansen; Kim Lyngby Mikkelsen; Michael Rindom Krogsgaard	2019	Complications and technical failures are rare in knee ligament reconstruction: analyses based on 31,326 reconstructions during 10 years in Denmark	Knee surgery, sports traumatology, arthroscopy : official journal of the ESSKA	Exclude references after reading the title and abstract (Inconsistent with the purpose of the study)
801	Begad Hesham Mostafa Zaky Abdelrazek; Mohammed Refaat Waly; Mahmoud Ahmed Abdel Aziz; Ahmed Abdel Aziz	2019	Different Techniques for the Management of Meniscal Ramp Lesions Using Standard Anterior Portals	Arthroscopy techniques	Exclude references after reading the title and abstract (Inconsistent with the purpose of the study)
802	K. D. Morgan	2019	Autoregressive modeling as diagnostic tool to identify postanterior cruciate ligament reconstruction limb asymmetry	Journal of Applied Biomechanics	Exclude references after reading the title and abstract (Inconsistent with the purpose of the study)
803	Edoardo Monaco; Daniele Mazza; Andrea Redler; Piergiorgio Drogo; Megan Rianne Wolf; Andrea Ferretti	2019	Anterolateral Ligament Repair Augmented With Suture Tape in Acute Anterior Cruciate Ligament Reconstruction	Arthroscopy techniques	Exclude references after reading the title and abstract (Inconsistent with the purpose of the study)
804	A. Misir; T. B. Kizkapan; K. I. Yildiz; Y. Arikan; R. Ozcafer; E. Cetinkaya	2019	Using only MRI is moderately reliable in the prediction of meniscal tear reparability	Knee surgery, sports traumatology, arthroscopy : official journal of the ESSKA	Exclude references after reading the title and abstract (Inconsistent with the purpose of the study)
805	Alexander R. Markes; Joseph Knox; Qunjie Zhong; Valentina Pedoia; Xiaojuan Li; C. Benjamin Ma	2019	An Abnormal Tibial Position Is Associated With Alterations in the Meniscal Matrix: A 3-Year Longitudinal Study After Anterior Cruciate Ligament Reconstruction	Orthopaedic journal of sports medicine	Exclude references after reading the title and abstract (Inconsistent with the purpose of the study)
806	M. M. Mahdi; H. H. Jhale	2019	Value of platelet-rich plasma in osteointegration of tendon graft in anterior cruciate ligament reconstruction	Research Journal of Medical Sciences	Exclude references after reading the title and abstract (Inconsistent with the purpose of the study)
807	F. Liu; B. Guan; Z. Zhou; A. Samsonov; H. Rosas; K. Lian; R. Sharma; A. Kanarek; J. Kim; A. Guermazi; R. Kijowski	2019	Fully automated diagnosis of anterior cruciate ligament tears on knee mr images by using deep learning	Radiology: Artificial Intelligence	Exclude references after reading the title and abstract (Inconsistent with the purpose of the study)
808	F. M. Lima; P. Debieux; D. C. Astur; M. V. M. Luzo; M. Cohen; F. N. Cardoso; A. Y. Aihara; A. Grimberg; A. R. C. Fernandes	2019	The development of the anterior cruciate ligament in the paediatric population	Knee Surgery Sports Traumatology Arthroscopy	Exclude references after reading the title and abstract (Inconsistent with the purpose of the study)
809	S. Y. Lee; Y. J. Choi; H. J. Park; S. H. Kook; K. A. Kang; M. S. Kim; H. J. Kwon; J. H. Ahn	2019	Types of posterolateral corner injury associated with both bundle and selective-bundle ACL tears	Acta Radiologica	Exclude references after reading the title and abstract (Inconsistent with the purpose of the study)
810	Amy R. Lane; Matthew S. Harkey; Hope C. Davis; Brittney A. Luc-Harkey; Laura Stanley; Anthony C. Hackney; J. Troy Blackburn; Brian Pietrosimone	2019	Body Mass Index and Type 2 Collagen Turnover in Individuals After Anterior Cruciate Ligament Reconstruction	Journal of athletic training	Exclude references after reading the title and abstract (Inconsistent with the purpose of the study)
811	A. M. Korchi; A. Cengarle-Samak; Y. Okuno; J. Martel-Pelletier; J. P. Pelletier; M. Boesen; J. Doyon; P. Bodson-Clermont; B. Lussier; H. Héon; M. Sapoval; N. J. Bureau; G. Soulez	2019	Inflammation and Hypervascularization in a Large Animal Model of Knee Osteoarthritis: Imaging with Pathohistologic Correlation	Journal of Vascular and Interventional Radiology	Exclude references after reading the title and abstract (Inconsistent with the purpose of the study)
812	V. Kızılgöz; A. K. Sivrioğlu; H. Aydın; G. R. Ulusoy; T. Çetin; K. Tuncer	2019	The Combined Effect of Body Mass Index and Tibial Slope Angles on Anterior Cruciate Ligament Injury Risk in Male Knees: A Case-Control Study	Clinical Medicine Insights: Arthritis and Musculoskeletal Disorders	Exclude references after reading the title and abstract (Inconsistent with the purpose of the study)
813	B. F. Kammen; E. M. Padua; S. P. Karakas; R. W. Hagar; D. M. Hitt; N. K. Pandya; T. Chung	2019	Clinical experience with two-point mDixon turbo spin echo as an alternative to conventional turbo spin echo for magnetic resonance imaging of the pediatric knee	Pediatric Radiology	Exclude references after reading the title and abstract (Inconsistent with the purpose of the study)
814	Judith A. Jones; Alexander C. L. Holden	2019	Consent in Geriatric Dental Care and Research Is Important but Seldom Discussed	The journal of evidence-based dental practice	Exclude references after reading the title and abstract (Inconsistent with the purpose of the study)
815	Kate N. Jochimsen; Margaret R. Pelton; Carl G. Mattacola; Laura J. Huston; Emily K. Reinke; Kurt P. Spindler; Christian Lattermann; Cale A. Jacobs	2019	Relationship Between Pain Catastrophizing and 6-Month Outcomes Following Anterior Cruciate Ligament Reconstruction	Journal of sport rehabilitation	Exclude references after reading the title and abstract (Inconsistent with the purpose of the study)
816	Elaine M. Jagoda; Olga Vasalatiy; Falguni Basuli; Ana Christina L. Opina; Mark R. Williams; Karen Wong; Kelly C. Lane; Steve Adler; Anita Thein Ton; Lawrence P. Szajek; Biying Xu; Donna Butcher; Elijah F. Edmondson; Rolf E. Swenson; John Greiner; James Gulley; Janet Eary; Peter L. Choyke	2019	Immuno-PET Imaging of the Programmed Cell Death-1 Ligand (PD-L1) Using a Zirconium-89 Labeled Therapeutic Antibody, Avelumab	Molecular imaging	Exclude references after reading the title and abstract (Inconsistent with the purpose of the study)
817	Kag C. Iglinski-Benjamin; Michelle Xiao; Marc R. Safran; Geoffrey D. Abrams	2019	Increased Prevalence of Concomitant Psychiatric Diagnoses Among Patients Undergoing Hip Arthroscopic Surgery	Orthopaedic journal of sports medicine	Exclude references after reading the title and abstract (Inconsistent with the purpose of the study)
818	M. Q. Huang; Y. B. Li; C. L. Liao; H. T. Xu; J. Peng; N. M. Guo	2019	Posterolateral corner injuries in association with anterior cruciate ligament ruptured knees: a MRI analysis	Medicina Dello Sport	Exclude references after reading the title and abstract (Inconsistent with the purpose of the study)
819	Marcus Hofbauer; Francesco Soldati; Pavol Szomolanyi; Siegfried Trattnig; Francesca Bartolucci; Freddie Fu; Matteo Denti	2019	Hamstring tendon autografts do not show complete graft maturity 6 months postoperatively after anterior cruciate ligament reconstruction	Knee surgery, sports traumatology, arthroscopy : official journal of the ESSKA	Exclude references after reading the title and abstract (Inconsistent with the purpose of the study)
820	C. H. W. Heusdens; G. P. Hopper; L. Dossche; E. Roelant; G. M. Mackay	2019	Anterior cruciate ligament repair with Independent Suture Tape Reinforcement: a case series with 2-year follow-up	Knee surgery, sports traumatology, arthroscopy : official journal of the ESSKA	Exclude references after reading the title and abstract (Inconsistent with the purpose of the study)
821	Eleni Healey; Rachel J. Murphy; Jessica J. Hayward; Marta Castelhano; Adam R. Boyko; Kei Hayashi; Ursula Krotscheck; Rory J. Todhunter	2019	Genetic mapping of distal femoral, stifle, and tibial radiographic morphology in dogs with cranial cruciate ligament disease	PloS one	Exclude references after reading the title and abstract (Inconsistent with the purpose of the study)
822	Jessica J. Hayward; Michelle E. White; Michael Boyle; Laura M. Shannon; Margret L. Casal; Marta G. Castelhano; Sharon A. Center; Vicki N. Meyers-Wallen; Kenneth W. Simpson; Nathan B. Sutter; Rory J. Todhunter; Adam R. Boyko	2019	Imputation of canine genotype array data using 365 whole-genome sequences improves power of genome-wide association studies	PLoS genetics	Exclude references after reading the title and abstract (Inconsistent with the purpose of the study)
823	Matthew S. Harkey; Julie E. Davis; Bing Lu; Lori Lyn Price; Robert J. Ward; James W. MacKay; Charles B. Eaton; Grace H. Lo; Mary F. Barbe; Ming Zhang; Jincheng Pang; Alina C. Stout; Timothy E. McAlindon; Jeffrey B. Driban	2019	Early pre-radiographic structural pathology precedes the onset of accelerated knee osteoarthritis	BMC musculoskeletal disorders	Exclude references after reading the title and abstract (Inconsistent with the purpose of the study)
824	A. Hardy; S. Klouche; P. Szarzynski; E. Charpentier; J. S. Beranger; T. Bauer; B. Rousselin; O. Judet; P. Hardy	2019	A threshold value of 3.5mm of passive anterior tibial subluxation on MRI is highly specific for complete ACL tears	Knee Surgery Sports Traumatology Arthroscopy	Exclude references after reading the title and abstract (Inconsistent with the purpose of the study)
825	N. Guo; B. Yang; X. Q. Ji; Y. H. Wang; L. Hu; T. M. Wang	2019	Intensity-based 2D-3D registration for an ACL reconstruction navigation system	International Journal of Medical Robotics and Computer Assisted Surgery	Exclude references after reading the title and abstract (Inconsistent with the purpose of the study)
826	H. Fukuda; S. Asai; I. Kanisawa; T. Takahashi; T. Ogura; H. Sakai; K. Takahashi; A. Tsuchiya	2019	Inferior graft maturity in the PL bundle after autograft hamstring double-bundle ACL reconstruction	Knee surgery, sports traumatology, arthroscopy : official journal of the ESSKA	Exclude references after reading the title and abstract (Inconsistent with the purpose of the study)
827	F. H. Fu	2019	<i>Editorial Commentary</i>: Call for a Better Femoral Fixation Device in Anterior Cruciate Ligament Reconstruction: Adjustable-Loop Fixation Appears Better in Theory Than in Reality	Arthroscopy-the Journal of Arthroscopic and Related Surgery	Exclude references after reading the title and abstract (Inconsistent with the purpose of the study)
828	F. H. Fu	2019	Editorial Commentary: Call for a Better Femoral Fixation Device in Anterior Cruciate Ligament Reconstruction: Adjustable-Loop Fixation Appears Better in Theory Than in Reality	Arthroscopy	Exclude references after reading the title and abstract (Inconsistent with the purpose of the study)
829	Teresa E. Flaxman; Tine Alkjaer; Kenneth B. Smale; Erik B. Simonsen; Michael R. Krogsgaard; Daniel L. Benoit	2019	Differences in EMG-moment relationships between ACL-injured and uninjured adults during a weight-bearing multidirectional force control task	Journal of orthopaedic research : official publication of the Orthopaedic Research Society	Exclude references after reading the title and abstract (Inconsistent with the purpose of the study)
830	C. P. Emerson; J. M. Bernstein; F. Nham; S. Barnhill; M. G. Baraga; E. Bogner; J. Jose	2019	Magnetic resonance imaging of the quadriceps tendon autograft in anterior cruciate ligament reconstruction	Skeletal Radiology	Exclude references after reading the title and abstract (Inconsistent with the purpose of the study)
831	Miria de Oliveira Barbosa; Sheilla Andrade de Oliveira; Carlos André Laranjeira Miranda Filho; Arsênio Rodrigues Oliveira; Camila Juliet Barbosa Fernandes; Jéssica Paula Lucena; Fabiano Amaro de Sousa; Mabilly Cox Holanda de Barros Dias; Fábio André Brayner; Luiz Carlos Alves; Ana Cristina Lima Leite	2019	Schistosomicidal and prophylactic activities of phthalimido-thiazoles derivatives on schistosomula and adult worms	European journal of pharmaceutical sciences : official journal of the European Federation for Pharmaceutical Sciences	Exclude references after reading the title and abstract (Inconsistent with the purpose of the study)
832	Adam G. Culvenor; Felix Eckstein; Wolfgang Wirth; L. Stefan Lohmander; Richard Frobell	2019	Loss of patellofemoral cartilage thickness over 5 years following ACL injury depends on the initial treatment strategy: results from the KANON trial	British journal of sports medicine	Exclude references after reading the title and abstract (Inconsistent with the purpose of the study)
833	David S. Casper; Gregory D. Schroeder; Benjamin Zmistowski; Jeffery A. Rihn; D. Greg Anderson; Alan S. Hilibrand; Alexander R. Vaccaro; Christopher K. Kepler	2019	Medicaid Reimbursement for Common Orthopedic Procedures Is Not Consistent	Orthopedics	Exclude references after reading the title and abstract (Inconsistent with the purpose of the study)
834	Beatriz Bravo; Maria Concepcion Guisasola; Javier Vaquero; Irene Tirado; Arancha R. Gortazar; Francisco Forriol	2019	Gene expression, protein profiling, and chemotactic activity of infrapatellar fat pad mesenchymal stem cells in pathologies of the knee joint	Journal of cellular physiology	Exclude references after reading the title and abstract (Inconsistent with the purpose of the study)
835	M. A. Bowes; L. S. Lohmander; C. B. H. Wolstenholme; G. R. Vincent; P. G. Conaghan; R. B. Frobell	2019	Marked and rapid change of bone shape in acutely ACL injured knees – an exploratory analysis of the Kanon trial	Osteoarthritis and Cartilage	Exclude references after reading the title and abstract (Inconsistent with the purpose of the study)
836	John P. Bigouette; Erin C. Owen; Brett Brick A. Lantz; Rudolf G. Hoellrich; Laura J. Huston; Amanda K. Haas; Christina R. Allen; Allen F. Anderson; Daniel E. Cooper; Thomas M. DeBerardino; Warren R. Dunn; Barton Mann; Kurt P. Spindler; Michael J. Stuart; Rick W. Wright; John P. Albright; Annunziato Ned Amendola; Jack T. Andrish; Christopher C. Annunziata; Robert A. Arciero; Bernard R. Bach, Jr.; …	2019	Relationship Between Sports Participation After Revision Anterior Cruciate Ligament Reconstruction and 2-Year Patient-Reported Outcome Measures	The American journal of sports medicine	Exclude references after reading the title and abstract (Inconsistent with the purpose of the study)
837	M. C. Bessette; R. W. Westermann; A. Davis; L. Farrow; M. S. Hagen; A. Miniaci; R. Nickodem; R. Parker; J. Rosneck; P. Saluan; K. P. Spindler; K. Stearns; M. H. Jones	2019	Predictors of Pain and Function Before Knee Arthroscopy	Orthopaedic Journal of Sports Medicine	Exclude references after reading the title and abstract (Inconsistent with the purpose of the study)
838	Arthur R. Bartolozzi; Aashish V. Jog; Tyler J. Smith	2019	The Push-Through Sign-Making the Decision for Selective-Bundle Anterior Cruciate Ligament Surgery	Arthroscopy techniques	Exclude references after reading the title and abstract (Inconsistent with the purpose of the study)
839	Mehdi Bamorovat; Iraj Sharifi; Alireza Fekri; Alireza Keyhani; Mohammad Reza Aflatoonian; Amireh Heshmatkhah; Razieh Tavakoli Oliaee; Ahmad Khosravi; Afsaneh Naderi; Maryam Hakimi Parizi; Mahshid Mostafavi; Rajender S. Varma	2019	A single-group trial of end-stage patients with anthroponotic cutaneous leishmaniasis: Levamisole in combination with Glucantime in field and laboratory models	Microbial pathogenesis	Exclude references after reading the title and abstract (Inconsistent with the purpose of the study)
840	Mehdi Bamorovat; Iraj Sharifi; Mohammad Reza Aflatoonian; Balal Sadeghi; Alireza Shafiian; Razieh Tavakoli Oliaee; Alireza Keyhani; Abbas Aghaei Afshar; Ahmad Khosravi; Mahshid Mostafavi; Maryam Hakimi Parizi; Mehrdad Khatami; Nasir Arefinia	2019	Host's immune response in unresponsive and responsive patients with anthroponotic cutaneous leishmaniasis treated by meglumine antimoniate: A case-control study of Th1 and Th2 pathways	International immunopharmacology	Exclude references after reading the title and abstract (Inconsistent with the purpose of the study)
841	J. Antonis; S. Bahadori; K. Gallagher; T. Immins; T. W. Wainwright; R. Middleton	2019	Validation of the Anterior Cruciate Ligament (ACL) Module of the VirtaMed Virtual Reality Arthroscopy Trainer	Surgical technology international	Exclude references after reading the title and abstract (Inconsistent with the purpose of the study)
842	Mohammad Reza Aflatoonian; Iraj Sharifi; Behnaz Aflatoonian; Mehdi Bamorovat; Amireh Heshmatkhah; Zahra Babaei; Pooya Ghasemi Nejad Almani; Mohammad Ali Mohammadi; Ehsan Salarkia; Abbas Aghaei Afshar; Hamid Sharifi; Fatemeh Sharifi; Ahmad Khosravi; Mehrdad Khatami; Nasir Arefinia; Alireza Fekri; Saeideh Farajzadeh; Ali Khamesipour; Mehdi Mohebali; Mohammad Mehdi Gouya; Mohammad Reza Shirzadi; Raj…	2019	Associated-risk determinants for anthroponotic cutaneous leishmaniasis treated with meglumine antimoniate: A cohort study in Iran	PLoS neglected tropical diseases	Exclude references after reading the title and abstract (Inconsistent with the purpose of the study)
843	黄梦全; 郭乃铭; 彭俊; 廖春来; 徐海涛; 李裕标; 罗筱玮	2018	股骨髁间角与前交叉韧带损伤的相关性分析	实用骨科杂志	Exclude references after reading the title and abstract (Inconsistent with the purpose of the study)
844	黄兆海; 陈杨宗	2018	膝关节MR检查对100例交叉韧带损伤患者的诊断作用研究分析	浙江创伤外科	Exclude references after reading the title and abstract (Inconsistent with the purpose of the study)
845	高樱; 冯玉; 李美芝; 马玲	2018	膝关节外伤应用MR扫描技术与CT的价值对比评价	中外医疗	Exclude references after reading the title and abstract (Inconsistent with the purpose of the study)
846	陆向东; 赵斌; 赵轶波; 王永峰; 赵晓峰	2018	后路经椎间隙脊髓环形减压治疗严重胸椎后纵韧带骨化症	中华骨科杂志	Exclude references after reading the title and abstract (Inconsistent with the purpose of the study)
847	钟名金; 敖英芳	2018	双膝关节前交叉韧带断裂继发膝关节软骨损伤的临床研究	中国运动医学杂志	Exclude references after reading the title and abstract (Inconsistent with the purpose of the study)
848	金笑; 袁慧书	2018	膝关节不同体位MR扫描评价前交叉韧带损伤及髌股关节不稳的研究进展	磁共振成像	Exclude references after reading the title and abstract (Inconsistent with the purpose of the study)
849	赵志光	2018	关节镜下前交叉韧带重建手术治疗进展	黑龙江医学	Exclude references after reading the title and abstract (Inconsistent with the purpose of the study)
850	王晶 %A 崔建岭 %A 赵建 %A 任进军 %A 王伟秀	2018	膝关节软骨下BMLs与软骨下骨承受应力改变关系的研究	中国临床医学影像杂志	Exclude references after reading the title and abstract (Inconsistent with the purpose of the study)
851	李勇爱; 谷守欣; 强金伟; 周艳	2018	磁敏感加权成像对深部浸润型子宫内膜异位症的诊断价值	中国医学计算机成像杂志	Exclude references after reading the title and abstract (Inconsistent with the purpose of the study)
852	朱文杰	2018	后交叉韧带作为间接MR影像在前交叉韧带损伤中的诊断价值	影像技术	Exclude references after reading the title and abstract (Inconsistent with the purpose of the study)
853	戴灼南; 袁建华; 司建荣; 吴颖仪; 杜洁嫦	2018	膝关节交叉韧带及软骨损伤:3D-SPACE与常规序列MRI的对比研究	放射学实践	Exclude references after reading the title and abstract (Inconsistent with the purpose of the study)
854	张建军; 李艳军; 刘冲; 王铭洁; 张志刚; 王淑梅	2018	膝关节外侧半月板后根部MRI解剖及撕裂评价	临床放射学杂志	Exclude references after reading the title and abstract (Inconsistent with the purpose of the study)
855	孙晓新; 刘昊; 柴宏伟; 梁春雨	2018	双前交叉韧带征:成人外侧盘状半月板损伤失稳的影像学表现	中国组织工程研究	Exclude references after reading the title and abstract (Inconsistent with the purpose of the study)
856	孙先润; 唐涛; 叶吉云; 姚绍平; 吕龙宝; 高国玺; 李维朝; 胡正飞; 王刚; 黄海滨; 蔡树蘅	2018	大黄酸对猕猴骨关节炎NF-кB、COL2和ED1、CGRP表达的影响	中国矫形外科杂志	Exclude references after reading the title and abstract (Inconsistent with the purpose of the study)
857	叶颖峰; 齐晓东; 陈亿民	2018	膝关节交叉韧带损伤的多层螺旋CT与磁共振检查诊断价值比较研究	浙江创伤外科	Exclude references after reading the title and abstract (Inconsistent with the purpose of the study)
858	丁国成; 刘欣伟; 刘松波; 刘铭; 王宇; 项良碧	2018	3D打印模型联合AR导航模拟前交叉韧带股骨端定位点精确度的验证	局解手术学杂志	Exclude references after reading the title and abstract (Inconsistent with the purpose of the study)
859	J. Yi; Y. H. Lee; H. T. Song; J. S. Suh	2018	Clinical Feasibility of Synthetic Magnetic Resonance Imaging in the Diagnosis of Internal Derangements of the Knee	Korean Journal of Radiology	Exclude references after reading the title and abstract (Inconsistent with the purpose of the study)
860	Y. Yeo; J. M. Ahn; H. Kim; Y. Kang; E. Lee; J. W. Lee; H. S. Kang	2018	MR evaluation of the meniscal ramp lesion in patients with anterior cruciate ligament tear	Skeletal Radiology	Exclude references after reading the title and abstract (Inconsistent with the purpose of the study)
861	B. Xu; H. Y. Zhang; B. Li; W. C. Wang	2018	Comparison of magnetic resonance imaging for patients with acute and chronic anterior cruciate ligament tears	Medicine	Exclude references after reading the title and abstract (Inconsistent with the purpose of the study)
862	A. A. Williams; M. R. Titchenal; T. P. Andriacchi; C. R. Chu	2018	MRI UTE-T2* profile characteristics correlate to walking mechanics and patient reported outcomes 2 years after ACL reconstruction	Osteoarthritis and cartilage	Exclude references after reading the title and abstract (Inconsistent with the purpose of the study)
863	J. Kristopher Ware; Brett D. Owens; Matthew R. Akelman; Naga Padmini Karamchedu; Paul D. Fadale; Michael J. Hulstyn; Robert M. Shalvoy; Gary J. Badger; Braden C. Fleming	2018	Preoperative KOOS and SF-36 Scores Are Associated With the Development of Symptomatic Knee Osteoarthritis at 7 Years After Anterior Cruciate Ligament Reconstruction	The American journal of sports medicine	Exclude references after reading the title and abstract (Inconsistent with the purpose of the study)
864	M. F. Vignos; J. M. Kaiser; G. S. Baer; R. Kijowski; D. G. Thelen	2018	American Society of Biomechanics Clinical Biomechanics Award 2017: Non anatomic graft geometry is linked with asymmetric tibiofemoral kinematics and cartilage contact following anterior cruciate ligament reconstruction	Clinical Biomechanics	Exclude references after reading the title and abstract (Inconsistent with the purpose of the study)
865	C. C. Ude; B. S. Shamsul; M. H. Ng; H. C. Chen; Htwe Ohnmar; S. N. Amaramalar; A. R. Rizal; A. Johan; M. Y. Norhamdan; M. Azizi; B. S. Aminuddin; B. H. I. Ruszymah	2018	Long-term evaluation of osteoarthritis sheep knee, treated with TGF-β3 and BMP-6 induced multipotent stem cells	Experimental gerontology	Exclude references after reading the title and abstract (Inconsistent with the purpose of the study)
866	Matthew R. Titchenal; Ashley A. Williams; Eric F. Chehab; Jessica L. Asay; Jason L. Dragoo; Garry E. Gold; Timothy R. McAdams; Thomas P. Andriacchi; Constance R. Chu	2018	Cartilage Subsurface Changes to Magnetic Resonance Imaging UTE-T2* 2 Years After Anterior Cruciate Ligament Reconstruction Correlate With Walking Mechanics Associated With Knee Osteoarthritis	The American journal of sports medicine	Exclude references after reading the title and abstract (Inconsistent with the purpose of the study)
867	A. R. Tellegen; I. Rudnik-Jansen; B. Pouran; H. M. de Visser; H. H. Weinans; R. E. Thomas; M. J. L. Kik; G. C. M. Grinwis; J. C. Thies; N. Woike; G. Mihov; P. J. Emans; B. P. Meij; L. B. Creemers; M. A. Tryfonidou	2018	Controlled release of celecoxib inhibits inflammation, bone cysts and osteophyte formation in a preclinical model of osteoarthritis	Drug delivery	Exclude references after reading the title and abstract (Inconsistent with the purpose of the study)
868	Y. Tashiro; G. A. Lucidi; T. Gale; K. Nagai; E. Herbst; J. J. Irrgang; Y. Nakashima; W. Anderst; F. H. Fu	2018	Anterior cruciate ligament tibial insertion site is elliptical or triangular shaped in healthy young adults: high-resolution 3-T MRI analysis	Knee surgery, sports traumatology, arthroscopy : official journal of the ESSKA	Exclude references after reading the title and abstract (Inconsistent with the purpose of the study)
869	Hongyue Tao; Yang Qiao; Yiwen Hu; Yuxue Xie; Rong Lu; Xu Yan; Shuang Chen	2018	Quantitative T2-Mapping and T2 ⁎ -Mapping Evaluation of Changes in Cartilage Matrix after Acute Anterior Cruciate Ligament Rupture and the Correlation between the Results of Both Methods	BioMed research international	Exclude references after reading the title and abstract (Inconsistent with the purpose of the study)
870	A. K. Taneja; F. C. Miranda; M. K. Demange; M. P. Prado; D. C. B. Santos; L. A. Rosemberg; R. H. Baroni	2018	Evaluation of Posterior Cruciate Ligament and Intercondylar Notch in Subjects With Anterior Cruciate Ligament Tear: A Comparative Flexed-Knee 3D Magnetic Resonance Imaging Study	Arthroscopy - Journal of Arthroscopic and Related Surgery	Exclude references after reading the title and abstract (Inconsistent with the purpose of the study)
871	R. Srinivasan; J. Wan; C. R. Allen; L. S. Steinbach	2018	Knee Imaging Following Anterior Cruciate Ligament Reconstruction: The Surgeon's and Radiologist's Perspectives	Seminars in Musculoskeletal Radiology	Exclude references after reading the title and abstract (Inconsistent with the purpose of the study)
872	Jakob T. Sieker; Benedikt L. Proffen; Kimberly A. Waller; Kaitlyn E. Chin; Naga Padmini Karamchedu; Matthew R. Akelman; Gabriel S. Perrone; Ata M. Kiapour; Johannes Konrad; Martha M. Murray; Braden C. Fleming	2018	Transcriptional profiling of articular cartilage in a porcine model of early post-traumatic osteoarthritis	Journal of orthopaedic research : official publication of the Orthopaedic Research Society	Exclude references after reading the title and abstract (Inconsistent with the purpose of the study)
873	Jakob T. Sieker; Benedikt L. Proffen; Kimberly A. Waller; Kaitlyn E. Chin; Naga Padmini Karamchedu; Matthew R. Akelman; Gabriel S. Perrone; Ata M. Kiapour; Johannes Konrad; Braden C. Fleming; Martha M. Murray	2018	Transcriptional profiling of synovium in a porcine model of early post-traumatic osteoarthritis	Journal of orthopaedic research : official publication of the Orthopaedic Research Society	Exclude references after reading the title and abstract (Inconsistent with the purpose of the study)
874	J. W. Sharp; K. K. Kani; A. Gee; H. Mulcahy; F. S. Chew; J. Porrino	2018	Anterior cruciate ligament fixation devices: Expected imaging appearance and common complications	European Journal of Radiology	Exclude references after reading the title and abstract (Inconsistent with the purpose of the study)
875	Anna H. Schuh; Nilima Parry-Jones; Niamh Appleby; Adrian Bloor; Claire E. Dearden; Christopher Fegan; George Follows; Christopher P. Fox; Sunil Iyengar; Ben Kennedy; Helen McCarthy; Helen M. Parry; Piers Patten; Andrew R. Pettitt; Ingo Ringshausen; Renata Walewska; Peter Hillmen	2018	Guideline for the treatment of chronic lymphocytic leukaemia: A British Society for Haematology Guideline	British journal of haematology	Exclude references after reading the title and abstract (Inconsistent with the purpose of the study)
876	J. W. Schnaiter; F. Roemer; A. McKenna-Kuettner; H. J. Patzak; M. S. May; R. Janka; M. Uder; W. Wuest	2018	Diagnostic Accuracy of an MRI Protocol of the Knee Accelerated Through Parallel Imaging in Correlation to Arthroscopy	Rofo-Fortschritte Auf Dem Gebiet Der Rontgenstrahlen Und Der Bildgebenden Verfahren	Exclude references after reading the title and abstract (Inconsistent with the purpose of the study)
877	Manuel R. Schmidli; Bettina Fuhrer; Nadine Kurt; David Senn; Michaela Drögemüller; Ulrich Rytz; David E. Spreng; Simone Forterre	2018	Inflammatory pattern of the infrapatellar fat pad in dogs with canine cruciate ligament disease	BMC veterinary research	Exclude references after reading the title and abstract (Inconsistent with the purpose of the study)
878	S. U. Scheffler; K. Maschewski; R. Becker; P. Asbach	2018	In-vivo three-dimensional MR imaging of the intact anterior cruciate ligament shows a variable insertion pattern of the femoral and tibial footprints	Knee Surgery Sports Traumatology Arthroscopy	Exclude references after reading the title and abstract (Inconsistent with the purpose of the study)
879	Susannah J. Sample; Molly A. Racette; Eric C. Hans; Nicola J. Volstad; Susan L. Schaefer; Jason A. Bleedorn; Jeffrey P. Little; Kenneth R. Waller, 3rd; Zhengling Hao; Walter F. Block; Peter Muir	2018	Use of a platelet-rich plasma-collagen scaffold as a bioenhanced repair treatment for management of partial cruciate ligament rupture in dogs	PloS one	Exclude references after reading the title and abstract (Inconsistent with the purpose of the study)
880	B. M. Saltzman; J. C. Riboh	2018	Subchondral Bone and the Osteochondral Unit: Basic Science and Clinical Implications in Sports Medicine	Sports Health-a Multidisciplinary Approach	Exclude references after reading the title and abstract (Inconsistent with the purpose of the study)
881	Andrea Redler; Raffaele Iorio; Edoardo Monaco; Francesco Puglia; Megan R. Wolf; Daniele Mazza; Andrea Ferretti	2018	Revision Anterior Cruciate Ligament Reconstruction With Hamstrings and Extra-articular Tenodesis: A Mid- to Long-Term Clinical and Radiological Study	Arthroscopy : the journal of arthroscopic & related surgery : official publication of the Arthroscopy Association of North America and the International Arthroscopy Association	Exclude references after reading the title and abstract (Inconsistent with the purpose of the study)
882	R.M.Kwee; N.Hafezi-Nejad; F.W.Romer; B.A.Zikria; D.J.Hunter; A.Guermazi; 温小娟	2018	前交叉韧带的黏液样变性与膝关节内侧骨关节炎相关性的MRI研究	国际医学放射学杂志	Exclude references after reading the title and abstract (Inconsistent with the purpose of the study)
883	B. Pietrosimone; D. Nissman; D. A. Padua; J. T. Blackburn; M. S. Harkey; R. A. Creighton; G. M. Kamath; K. Healy; R. Schmitz; J. B. Driban; S. W. Marshall; J. M. Jordan; J. T. Spang	2018	Associations between cartilage proteoglycan density and patient outcomes 12 months following anterior cruciate ligament reconstruction	Knee	Exclude references after reading the title and abstract (Inconsistent with the purpose of the study)
884	T. R. Pfeiffer; J. M. Burnham; J. D. Hughes; A. C. Kanakamedala; E. Herbst; A. Popchak; S. Shafizadeh; J. J. Irrgang; R. E. Debski; V. Musahl	2018	An Increased Lateral Femoral Condyle Ratio Is a Risk Factor for Anterior Cruciate Ligament Injury	Journal of Bone and Joint Surgery-American Volume	Exclude references after reading the title and abstract (Inconsistent with the purpose of the study)
885	B. H. Park; S. A. Banks; A. Pozzi	2018	Quantifying meniscal kinematics in dogs	Journal of Orthopaedic Research	Exclude references after reading the title and abstract (Inconsistent with the purpose of the study)
886	K. A. Owusu-Akyaw; L. N. Heckelman; H. C. Cutcliffe; E. G. Sutter; Z. A. Englander; C. E. Spritzer; W. E. Garrett; L. E. DeFrate	2018	A comparison of patellofemoral cartilage morphology and deformation in anterior cruciate ligament deficient versus uninjured knees	Journal of Biomechanics	Exclude references after reading the title and abstract (Inconsistent with the purpose of the study)
887	Deandra J. Owen; Rebecca Manley; Sue A. Casale	2018	Influence of methods of joint inspection during tibial plateau leveling osteotomy on the radiographic appearance of the patellar tendon	Veterinary surgery : VS	Exclude references after reading the title and abstract (Inconsistent with the purpose of the study)
888	T. Oshima; J. Nakase; K. Kitaoka; Y. Shima; H. Numata; Y. Takata; H. Tsuchiya	2018	Poor static balance is a risk factor for non-contact anterior cruciate ligament injury	Archives of Orthopaedic and Trauma Surgery	Exclude references after reading the title and abstract (Inconsistent with the purpose of the study)
889	Y. Okazaki; T. Furumatsu; S. Masuda; S. Miyazawa; Y. Kodama; Y. Kamatsuki; T. Hino; Y. Okazaki; T. Ozaki	2018	Pullout Repair of the Medial Meniscus Posterior Root Tear Reduces Proton Density-Weighted Imaging Signal Intensity of the Medial Meniscus	Acta Medica Okayama	Exclude references after reading the title and abstract (Inconsistent with the purpose of the study)
890	Rauf Nouni-Garcia; Concepcion Carratala-Munuera; Domingo Orozco-Beltran; Adriana Lopez-Pineda; María Rosario Asensio-Garcia; Vicente F. Gil-Guillen	2018	Clinical benefit of the FIFA 11 programme for the prevention of hamstring and lateral ankle ligament injuries among amateur soccer players	Injury prevention : journal of the International Society for Child and Adolescent Injury Prevention	Exclude references after reading the title and abstract (Inconsistent with the purpose of the study)
891	G. E. Norte; J. Hertel; S. A. Saliba; D. R. Diduch; J. M. Hart	2018	Quadriceps Function and Patient-Reported Outcomes After Anterior Cruciate Ligament Reconstruction in Patients With or Without Knee Osteoarthritis	Journal of athletic training	Exclude references after reading the title and abstract (Inconsistent with the purpose of the study)
892	T. Minami; T. Muneta; I. Sekiya; T. Watanabe; T. Mochizuki; M. Horie; H. Katagiri; K. Otabe; T. Ohara; M. Katakura; H. Koga	2018	Lateral meniscus posterior root tear contributes to anterolateral rotational instability and meniscus extrusion in anterior cruciate ligament-injured patients	Knee Surgery Sports Traumatology Arthroscopy	Exclude references after reading the title and abstract (Inconsistent with the purpose of the study)
893	K. Mills; A. Idris; T. A. Pham; J. Porte; M. Wiggins; M. Kavakli	2018	Validity and Reliability of a Virtual Reality Game in Evaluating the Projected Frontal Plane Knee Angle When Landing From a Drop Vertical Jump	Journal of Sport Rehabilitation	Exclude references after reading the title and abstract (Inconsistent with the purpose of the study)
894	R. Meislin	2018	<i>Editorial Commentary</i>: You Have Some (Infrapatellar Branch of the Saphenous) Nerve!	Arthroscopy-the Journal of Arthroscopic and Related Surgery	Exclude references after reading the title and abstract (Inconsistent with the purpose of the study)
895	Robert A. Magnussen; James R. Borchers; Angela D. Pedroza; Laura J. Huston; Amanda K. Haas; Kurt P. Spindler; Rick W. Wright; Christopher C. Kaeding; Christina R. Allen; Allen F. Anderson; Daniel E. Cooper; Thomas M. DeBerardino; Warren R. Dunn; Brett A. Lantz; Barton Mann; Michael J. Stuart; John P. Albright; Annunziato Amendola; Jack T. Andrish; Christopher C. Annunziata; Robert A. Arciero; Ber…	2018	Risk Factors and Predictors of Significant Chondral Surface Change From Primary to Revision Anterior Cruciate Ligament Reconstruction: A MOON and MARS Cohort Study	The American journal of sports medicine	Exclude references after reading the title and abstract (Inconsistent with the purpose of the study)
896	M. Leigheb; G. Guzzardi; M. Barini; M. Abruzzese; S. Riva; A. Paschè; F. Pogliacomi; L. Rimondini; A. Stecco; F. A. Grassi; A. Carriero	2018	Role of low field MRI in detecting knee lesions	Acta Biomed	Exclude references after reading the title and abstract (Inconsistent with the purpose of the study)
897	R. M. Kwee; N. Hafezi-Nejad; F. W. Roemer; B. A. Zikria; D. J. Hunter; A. Guermazi; S. Demehri	2018	Association of Mucoid Degeneration of the Anterior Cruciate Ligament at MR Imaging with Medial Tibiofemoral Osteoarthritis Progression at Radiography: Data from the Osteoarthritis Initiative	Radiology	Exclude references after reading the title and abstract (Inconsistent with the purpose of the study)
898	D. Kumar; F. Su; D. Wu; V. Pedoia; L. Heitkamp; C. B. Ma; R. B. Souza; X. Li	2018	Frontal Plane Knee Mechanics and Early Cartilage Degeneration in People With Anterior Cruciate Ligament Reconstruction: A Longitudinal Study	The American journal of sports medicine	Exclude references after reading the title and abstract (Inconsistent with the purpose of the study)
899	F. Kogan; A. P. Fan; U. Monu; A. Iagaru; B. A. Hargreaves; G. E. Gold	2018	Quantitative imaging of bone–cartilage interactions in ACL-injured patients with PET–MRI	Osteoarthritis and Cartilage	Exclude references after reading the title and abstract (Inconsistent with the purpose of the study)
900	J. Knox; V. Pedoia; A. Wang; M. Tanaka; G. B. Joseph; J. Neumann; T. M. Link; X. Li; C. B. Ma	2018	Longitudinal changes in MR T1ρ/T2 signal of meniscus and its association with cartilage T1p/T2 in ACL-injured patients	Osteoarthritis and Cartilage	Exclude references after reading the title and abstract (Inconsistent with the purpose of the study)
901	V. Kızılgöz; A. K. Sivrioğlu; H. Aydın; T. Çetin; G. R. Ulusoy	2018	Assessment of the anterolateral ligament of the knee by 1.5 T magnetic resonance imaging	Journal of International Medical Research	Exclude references after reading the title and abstract (Inconsistent with the purpose of the study)
902	V. Kizilgöz; A. K. Sivrioglu; G. R. Ulusoy; H. Aydin; S. S. Karayol; U. Menderes	2018	Analysis of the risk factors for anterior cruciate ligament injury: an investigation of structural tendencies	Clinical Imaging	Exclude references after reading the title and abstract (Inconsistent with the purpose of the study)
903	V. Kizilgöz; A. K. Sivrioglu; H. Aydin; T. Çetin; G. R. Ulusoy	2018	Assessment of the anterolateral ligament of the knee by 1.5 T magnetic resonance imaging	Journal of International Medical Research	Exclude references after reading the title and abstract (Inconsistent with the purpose of the study)
904	G. Kiyak; M. K. Bawaneh; T. Balikçi	2018	Sensitivity and specificity of anterior cruciate clinical examination in acute setting before and after hemarthrosis aspiration	Akut hemartrozis aspirasyonu öncesi ve sonrasında anterior cruciate bağım klinik incelenmesinin duyarlılık ve özgünlüğü	Exclude references after reading the title and abstract (Inconsistent with the purpose of the study)
905	S. K. Kim; D. Kim; S. J. Lee; H. J. Choo; M. Oh; Y. Son; M. Paek	2018	Clinical value of pointwise encoding time reduction with radial acquisition (PETRA) MR sequence in assessing internal derangement of knee	Clinical Imaging	Exclude references after reading the title and abstract (Inconsistent with the purpose of the study)
906	Nina R. Kieves; Sherman O. Canapp; Peter J. Lotsikas; Scott A. Christopher; Christopher S. Leasure; Debra Canapp; Patrick R. Gavin	2018	Effects of low-intensity pulsed ultrasound on radiographic healing of tibial plateau leveling osteotomies in dogs: a prospective, randomized, double-blinded study	Veterinary surgery : VS	Exclude references after reading the title and abstract (Inconsistent with the purpose of the study)
907	Michael R. Karns; Daniel L. Jones; Dane C. Todd; Travis G. Maak; Stephen K. Aoki; Robert T. Burks; Minkyoung Yoo; Richard E. Nelson; Patrick E. Greis	2018	Patient- and Procedure-Specific Variables Driving Total Direct Costs of Outpatient Anterior Cruciate Ligament Reconstruction	Orthopaedic journal of sports medicine	Exclude references after reading the title and abstract (Inconsistent with the purpose of the study)
908	Cale A. Jacobs; Michael R. Peabody; Christian Lattermann; Jose F. Vega; Laura J. Huston; Kurt P. Spindler; Annunziato Amendola; Jack T. Andrish; Robert H. Brophy; Warren R. Dunn; David C. Flanigan; Morgan H. Jones; Christopher C. Kaeding; Robert G. Marx; Matthew J. Matava; Eric C. McCarty; Richard D. Parker; Emily K. Reinke; Michelle L. Wolcott; Brian R. Wolf; Rick W. Wright; Armando F. Vidal	2018	Development of the KOOS global Platform to Measure Patient-Reported Outcomes After Anterior Cruciate Ligament Reconstruction	The American journal of sports medicine	Exclude references after reading the title and abstract (Inconsistent with the purpose of the study)
909	Matthew P. Ithurburn; Alex R. Altenburger; Staci Thomas; Timothy E. Hewett; Mark V. Paterno; Laura C. Schmitt	2018	Young athletes after ACL reconstruction with quadriceps strength asymmetry at the time of return-to-sport demonstrate decreased knee function 1 year later	Knee surgery, sports traumatology, arthroscopy : official journal of the ESSKA	Exclude references after reading the title and abstract (Inconsistent with the purpose of the study)
910	J. B. Guimaraes; L. Facchetti; B. J. Schwaiger; A. S. Gersing; X. Li; T. M. Link	2018	Natural evolution of popliteomeniscal fascicle tears over 2 years and its association with lateral articular knee cartilage degeneration in patients with traumatic anterior cruciate ligament tear	European Radiology	Exclude references after reading the title and abstract (Inconsistent with the purpose of the study)
911	D. R. Grooms; A. W. Kiefer; M. A. Riley; J. D. Ellis; S. Thomas; K. Kitchen; C. A. DiCesare; S. Bonnette; B. Gadd; K. D. B. Foss; W. H. Yuan; P. Silva; R. Galloway; J. A. Diekfuss; J. Leach; K. Berz; G. D. Myer	2018	Brain-Behavior Mechanisms for the Transfer of Neuromuscular Training Adaptions to Simulated Sport: Initial Findings From the Train the Brain Project	Journal of Sport Rehabilitation	Exclude references after reading the title and abstract (Inconsistent with the purpose of the study)
912	A. Getgood	2018	<i>Editorial Commentary</i>: Imaging of the Anterolateral Ligament of the Knee: The MR(eye) Sees What the Brain Knows	Arthroscopy-the Journal of Arthroscopic and Related Surgery	Exclude references after reading the title and abstract (Inconsistent with the purpose of the study)
913	L. Filli; A. B. Rosskopf; R. Sutter; S. F. Fucentese; C. W. A. Pfirrmann	2018	MRI predictors of posterolateral corner instability: A decision tree analysis of patients with acute anterior cruciate ligament tear	Radiology	Exclude references after reading the title and abstract (Inconsistent with the purpose of the study)
914	Val A. Fajardo; John S. Mikhaeil; Cameron F. Leveille; A. Russell Tupling; Paul J. LeBlanc	2018	Elevated whole muscle phosphatidylcholine: phosphatidylethanolamine ratio coincides with reduced SERCA activity in murine overloaded plantaris muscles	Lipids in health and disease	Exclude references after reading the title and abstract (Inconsistent with the purpose of the study)
915	Michael J. Del Bel; Teresa E. Flaxman; Kenneth B. Smale; Tine Alkjaer; Erik B. Simonsen; Michael R. Krogsgaard; Daniel L. Benoit	2018	A hierarchy in functional muscle roles at the knee is influenced by sex and anterior cruciate ligament deficiency	Clinical biomechanics (Bristol, Avon)	Exclude references after reading the title and abstract (Inconsistent with the purpose of the study)
916	Sheilla Andrade de Oliveira; Miria de Oliveira Barbosa; Carlos André Laranjeira Miranda Filho; Arsênio Rodrigues Oliveira; Fabiano Amaro de Sousa; Edna de Farias Santiago; Gevanio Bezerra de Oliveira Filho; Paulo André Teixeira de Moraes Gomes; Juliana Maria da Conceição; Fábio André Brayner; Luiz Carlos Alves; Ana Cristina Lima Leite	2018	Phthalimido-thiazole as privileged scaffold: activity against immature and adult worms of Schistosoma mansoni	Parasitology research	Exclude references after reading the title and abstract (Inconsistent with the purpose of the study)
917	Magda Rosa Ramos da Cruz; Alcides José Branco-Filho; Marília Rizzon Zaparolli; Nathalia Farinha Wagner; José Simão de Paula Pinto; Antônio Carlos Ligocki Campos; Cesar Augusto Taconeli	2018	Predictors of Success in Bariatric Surgery: the Role of BMI and Pre-operative Comorbidities	Obesity surgery	Exclude references after reading the title and abstract (Inconsistent with the purpose of the study)
918	Daniel E. Cooper; Warren R. Dunn; Laura J. Huston; Amanda K. Haas; Kurt P. Spindler; Christina R. Allen; Allen F. Anderson; Thomas M. DeBerardino; Brett Brick A. Lantz; Barton Mann; Michael J. Stuart; John P. Albright; Annunziato Ned Amendola; Jack T. Andrish; Christopher C. Annunziata; Robert A. Arciero; Bernard R. Bach, Jr.; Champ L. Baker, 3rd; Arthur R. Bartolozzi; Keith M. Baumgarten; Jeffer…	2018	Physiologic Preoperative Knee Hyperextension Is a Predictor of Failure in an Anterior Cruciate Ligament Revision Cohort: A Report From the MARS Group	The American journal of sports medicine	Exclude references after reading the title and abstract (Inconsistent with the purpose of the study)
919	Jonathan David Comins; Volkert Dirk Siersma; Martin Lind; Bent Wulff Jakobsen; Michael Rindom Krogsgaard	2018	KNEES-ACL has superior responsiveness compared to the most commonly used patient-reported outcome measures for anterior cruciate ligament injury	Knee surgery, sports traumatology, arthroscopy : official journal of the ESSKA	Exclude references after reading the title and abstract (Inconsistent with the purpose of the study)
920	Lawrence Camarda; Emanuele Grassedonio; Domenico Albano; Massimo Galia; Massimo Midiri; Michele D'Arienzo	2018	MRI evaluation to predict tendon size for knee ligament reconstruction	Muscles, ligaments and tendons journal	Exclude references after reading the title and abstract (Inconsistent with the purpose of the study)
921	Beatriz Bravo; Jose Manuel Argüello; Arancha R. Gortazar; Francisco Forriol; Javier Vaquero	2018	Modulation of Gene Expression in Infrapatellar Fat Pad-Derived Mesenchymal Stem Cells in Osteoarthritis	Cartilage	Exclude references after reading the title and abstract (Inconsistent with the purpose of the study)
922	F. P. Behan; T. M. Maden-Wilkinson; M. T. G. Pain; J. P. Folland	2018	Sex differences in muscle morphology of the knee flexors and knee extensors	PLoS ONE	Exclude references after reading the title and abstract (Inconsistent with the purpose of the study)
923	N. Begović; M. Kadija; G. S. Stijak; M. Ille; M. Mališ; A. Starčević; B. Vekić; L. Stijak	2018	The influence of the position of the medial portal and of lower leg flexion on the length of the femoral tunnel in anatomic anterior cruciate ligament reconstruction – A cadaveric study	Vojnosanitetski Pregled	Exclude references after reading the title and abstract (Inconsistent with the purpose of the study)
924	Bradley S. Beardt; Myranda R. McCollum; Taylour J. Hinshaw; Jacob S. Layer; Margaret A. Wilson; Qin Zhu; Boyi Dai	2018	Lower-Extremity Kinematics Differed Between a Controlled Drop-Jump and Volleyball-Takeoffs	Journal of applied biomechanics	Exclude references after reading the title and abstract (Inconsistent with the purpose of the study)
925	Mehdi Bamorovat; Iraj Sharifi; Mohammad Ali Mohammadi; Sana Eybpoosh; Saeid Nasibi; Mohammad Reza Aflatoonian; Ahmad Khosravi	2018	Leishmania tropica isolates from non-healed and healed patients in Iran: A molecular typing and phylogenetic analysis	Microbial pathogenesis	Exclude references after reading the title and abstract (Inconsistent with the purpose of the study)
926	Mehdi Bamorovat; Iraj Sharifi; Mohammad Reza Aflatoonian; Hamid Sharifi; Ali Karamoozian; Fatemeh Sharifi; Ahmad Khosravi; Saeid Hassanzadeh	2018	Risk factors for anthroponotic cutaneous leishmaniasis in unresponsive and responsive patients in a major focus, southeast of Iran	PloS one	Exclude references after reading the title and abstract (Inconsistent with the purpose of the study)
927	E. C. Argentieri; A. J. Burge; H. G. Potter	2018	Magnetic Resonance Imaging of Articular Cartilage within the Knee	Journal of Knee Surgery	Exclude references after reading the title and abstract (Inconsistent with the purpose of the study)
928	A. Anam; A. W. K. Faisal; N. Afzal; F. Shahzad	2018	Immune System Activation in Rheumatic Heart Disease	J Coll Physicians Surg Pak	Exclude references after reading the title and abstract (Inconsistent with the purpose of the study)
929	Actrn	2018	Studying the effects of prophylactic knee braces in healthy active individuals	http://www.who.int/trialsearch/Trial2.aspx?TrialID=ACTRN12618001591246	Exclude references after reading the title and abstract (Inconsistent with the purpose of the study)
930	黄竞敏; 胡文晋; 李冬超; 张政; 陈啸; 吴疆; 赵谦; 杨吉勇	2017	陈旧性前交叉韧带损伤伴发内侧半月板撕裂与胫骨平台后倾角相关性研究	中华骨科杂志	Exclude references after reading the title and abstract (Inconsistent with the purpose of the study)
931	蔡承魁 %A 田丽颖 %A 韩康 %A 丁勇 %A 马琼 %A 马保安	2017	ADT、Lanchman试验与MRI对于诊断前交叉韧带断裂的可靠性研究	现代生物医学进展	Exclude references after reading the title and abstract (Inconsistent with the purpose of the study)
932	陈维翠	2017	前交叉韧带损伤分级与弥散张量成像、双源CT成像的相关性研究	The 5th World Integrative Medicine Congress（WIMCO 2017）	Exclude references after reading the title and abstract (Inconsistent with the purpose of the study)
933	陈松; 曾旭文; 梁治平; 刘斯润	2017	MR评价前交叉韧带重建术后膝关节稳定性	中华医学会第25次全国影像技术学术大会暨天津市医学会影像技术分会第九次学术年会论文集	Exclude references after reading the title and abstract (Inconsistent with the purpose of the study)
934	陈应富	2017	膝关节韧带损伤的MR表现及临床价值	中外女性健康研究	Exclude references after reading the title and abstract (Inconsistent with the purpose of the study)
935	蔡江瑜 %A 蒋佳 %A 莫秀梅 %A 陈世益	2017	丝素蛋白/聚乳酸-聚己内酯纳米纤维支架对兔腱-骨愈合影响的实验研究	中国修复重建外科杂志	Exclude references after reading the title and abstract (Inconsistent with the purpose of the study)
936	蔡江瑜 %A 盛旦丹 %A 蒋佳 %A 陈世益	2017	前交叉韧带离断联合半月板切除诱发的骨关节炎早期模型相关基因芯片数据的生物信息学分析	中国运动医学杂志	Exclude references after reading the title and abstract (Inconsistent with the purpose of the study)
937	智云龙 %A 张鹏 %A 陈世益	2017	蚕丝支架构建组织工程前交叉韧带的研究现状	中国矫形外科杂志	Exclude references after reading the title and abstract (Inconsistent with the purpose of the study)
938	郗艳; 姚伟武; 李梅; 魏小二	2017	膝关节交叉韧带腱鞘囊肿的MRI分型及分析	临床放射学杂志	Exclude references after reading the title and abstract (Inconsistent with the purpose of the study)
939	赵静; 朱红霞; 庞善军; 陈立平; 柏天军	2017	髌骨高度与膝关节前交叉韧带撕裂之间相关性的MR研究	医学影像学杂志	Exclude references after reading the title and abstract (Inconsistent with the purpose of the study)
940	赵晓梅; 黄耀渠; 伍琼慧; 樊长姝	2017	2D与3D MR快速自旋回波序列对膝关节交叉韧带及半月板损伤的诊断价值比较	放射学实践	Exclude references after reading the title and abstract (Inconsistent with the purpose of the study)
941	谷守欣; 李克; 张国福; 张燕玉; 张鹤; 王雪珍	2017	3D-SPACE序列在深部浸润型子宫内膜异位症的价值分析	中国医学计算机成像杂志	Exclude references after reading the title and abstract (Inconsistent with the purpose of the study)
942	褚爱鹏; 黄文起; 陈辉	2017	CT和MRI三维重建前交叉韧带股骨止点的解剖学研究分析	国际医药卫生导报	Exclude references after reading the title and abstract (Inconsistent with the purpose of the study)
943	白延军; 李铁丰; 谢平坤	2017	MR和多层螺旋CT检查在膝关节交叉韧带损伤重建诊治中的对比分析	浙江创伤外科	Exclude references after reading the title and abstract (Inconsistent with the purpose of the study)
944	王闻奇; 张晓明; 王华	2017	MRI对非接触性急性前交叉韧带损伤的诊断价值探讨	卫生职业教育	Exclude references after reading the title and abstract (Inconsistent with the purpose of the study)
945	王群虎; 杨井	2017	隐匿性骨折的影像诊断	世界最新医学信息文摘	Exclude references after reading the title and abstract (Inconsistent with the purpose of the study)
946	王梓力; 吴松; 巴宏亮; 廖云杰	2017	个体化屈膝位的磁共振斜冠状位扫描对前交叉韧带的显像作用	中国医学影像学杂志	Exclude references after reading the title and abstract (Inconsistent with the purpose of the study)
947	汤琅琅; 阙开乾; 陈金银; 林祺	2017	膝关节交叉韧带黏液样变性的磁共振成像表现	实用医学影像杂志	Exclude references after reading the title and abstract (Inconsistent with the purpose of the study)
948	彭涛 %A 徐丽丽 %A 方挺松 %A 潘献伟 %A 衣利磊 %A 柯褀	2017	MSCT、MRI在Schatzker Ⅳ型骨折评估中的应用价值研究	佛山科学技术学院学报：自然科学版	Exclude references after reading the title and abstract (Inconsistent with the purpose of the study)
949	杨磊波; 赵晨成; 张发元; 郭鹏; 段广斌	2017	袖套状保留残端的关节镜下前交叉韧带重建的临床效果	中国实用医刊	Exclude references after reading the title and abstract (Inconsistent with the purpose of the study)
950	杨献峰; 李茗; 杨尚文; 王冬梅; 朱斌	2017	MR扩散张量成像在膝关节前交叉韧带的初步应用	放射学实践	Exclude references after reading the title and abstract (Inconsistent with the purpose of the study)
951	李浩; 徐子军; 汤光宇; 王鸣鹏; 黄翠花; 孙文阁; 周德定	2017	MRI膝关节功能位对退行性膝关节炎患者前交叉韧带附着端早期损伤的评价	中国中西医结合影像学杂志	Exclude references after reading the title and abstract (Inconsistent with the purpose of the study)
952	李永琦; 陈大祯; 张向胜	2017	膝关节交叉韧带损伤诊治重建中MR与CT的应用价值	内蒙古医学杂志	Exclude references after reading the title and abstract (Inconsistent with the purpose of the study)
953	李松; 李彦林; 何飞	2017	骨科虚拟手术系统辅助前交叉韧带重建手术流程的建立	中华医学会第十九届骨科学术会议暨第十二届COA国际学术大会论文集	Exclude references after reading the title and abstract (Inconsistent with the purpose of the study)
954	赵静 %A 朱红霞	2017	扩散加权成像（DWI）在膝关节前交叉韧带撕裂诊断中的价值研究	中国伤残医学	Exclude references after reading the title and abstract (Inconsistent with the purpose of the study)
955	曾昭池; 陈斌; 阳波; 朱志勇; 汤勇	2017	关节镜手术治疗青年前交叉韧带合并半月板损伤的短期预后分析	医学临床研究	Exclude references after reading the title and abstract (Inconsistent with the purpose of the study)
956	方凌煜; 朱英伟	2017	膝关节损伤法医学鉴定一例	中国法医临床学高峰论坛暨全国第二十届法医临床学学术研讨会	Exclude references after reading the title and abstract (Inconsistent with the purpose of the study)
957	徐子军; 汤光宇; 邵泓达; 张长宝; 华婷; 徐彧; 汤欢	2017	前交叉韧带部分撕裂最大屈曲侧卧位MR成像效果	武警医学	Exclude references after reading the title and abstract (Inconsistent with the purpose of the study)
958	徐子军	2017	MR膝关节功能位在DOA-ACL附着端早期损伤的评价及临床价值	中国中西医结合学会医学影像专业委员会第十五次全国学术大会暨上海市中西医结合学会医学影像专业委员会2017年学术年会论文集	Exclude references after reading the title and abstract (Inconsistent with the purpose of the study)
959	崔国庆; 刘玉雷; 蒋艳芳; 敖英芳	2017	前交叉韧带前嵴与前交叉韧带下止点关系的核磁影像学研究	中国运动医学杂志	Exclude references after reading the title and abstract (Inconsistent with the purpose of the study)
960	孙鹤; 孙玲玲; 王丰哲; 潘诗农; 胡天翔; 李琦; 王磊	2017	外伤性膝关节前外侧韧带损伤的MR影像特征及相关性分析	国际医学放射学杂志	Exclude references after reading the title and abstract (Inconsistent with the purpose of the study)
961	王韵廷 %A 葛茶娜 %A 黎飞猛 %A 许长鹏 %A 齐勇 %A 林周胜 %A 孙鸿涛	2017	自体腘绳肌腱与LARS人工韧带重建前交叉韧带临床疗效的荟萃分析	中国矫形外科杂志	Exclude references after reading the title and abstract (Inconsistent with the purpose of the study)
962	姚水成	2017	膝关节交叉韧带损伤诊治重建中MRI与CT的应用价值和优势对比研究	双足与保健·学术版	Exclude references after reading the title and abstract (Inconsistent with the purpose of the study)
963	周进; 刘四斌; 胡玖益; 熊远奎	2017	3D-CUBE PD序列在膝关节外伤中的应用价值	长江大学学报（自科版）	Exclude references after reading the title and abstract (Inconsistent with the purpose of the study)
964	孙素 %A 郑文龙 %A 吴爱琴	2017	MR 3D CUBE T_2WI序列对膝关节解剖结构显示的价值	医学研究杂志	Exclude references after reading the title and abstract (Inconsistent with the purpose of the study)
965	关欣; 徐龙春; 杨贵华	2017	膝关节MR检查中对前交叉韧带斜冠状位的研究	中华医学会第25次全国影像技术学术大会暨天津市医学会影像技术分会第九次学术年会论文集	Exclude references after reading the title and abstract (Inconsistent with the purpose of the study)
966	侯青平	2017	膝关节前交叉韧带损伤的MRI诊断	青海医药杂志	Exclude references after reading the title and abstract (Inconsistent with the purpose of the study)
967	佟磊; 李华; 魏东; 张姚	2017	关节镜下部分自体腓骨长肌腱重建前交叉韧带的临床疗效	实用骨科杂志	Exclude references after reading the title and abstract (Inconsistent with the purpose of the study)
968	乔洋; 陶虹月; 胡忆文; 陈爽	2017	MRT2-star序列定量评估前交叉韧带重建术后早中期膝关节软骨情况	中国中西医结合学会医学影像专业委员会第十五次全国学术大会暨上海市中西医结合学会医学影像专业委员会2017年学术年会论文集	Exclude references after reading the title and abstract (Inconsistent with the purpose of the study)
969	乔洋; 陶虹月; 李宏; 华英汇; 陈爽	2017	MR T_2-star定量评估前交叉韧带重建术后早中期膝关节软骨情况	放射学实践	Exclude references after reading the title and abstract (Inconsistent with the purpose of the study)
970	M. Zappia; R. Capasso; D. Berritto; N. Maggialetti; C. Varelli; G. D'Agosto; M. T. Martino; M. Carbone; L. Brunese	2017	Anterior cruciate ligament reconstruction: MR imaging findings	Musculoskeletal surgery	Exclude references after reading the title and abstract (Inconsistent with the purpose of the study)
971	K. P. L. Wong; A. X. Han; J. L. Y. Wong; D. Y. H. Lee	2017	Reliability of magnetic resonance imaging in evaluating meniscal and cartilage injuries in anterior cruciate ligament-deficient knees	Knee Surgery Sports Traumatology Arthroscopy	Exclude references after reading the title and abstract (Inconsistent with the purpose of the study)
972	Adrian Wong; Michael Erdman; Drayton A. Hammond; Tara Holt; Jenna M. Holzhausen; Michelle Horng; Lori Lynn Huang; Jennifer Jarvis; Bridgette Kram; Shawn Kram; Christine Lesch; Jessica Mercer; Megan A. Rech; Ryan Rivosecchi; Brian Stump; Colleen Teevan; Sarah Day	2017	Major publications in the critical care pharmacotherapy literature in 2015	American journal of health-system pharmacy : AJHP : official journal of the American Society of Health-System Pharmacists	Exclude references after reading the title and abstract (Inconsistent with the purpose of the study)
973	G. G. Wieschhoff; J. C. Mandell; G. J. Czuczman; V. Nikac; N. Shah; S. E. Smith	2017	Acute non-contact anterior cruciate ligament tears are associated with relatively increased vastus medialis to semimembranosus cross-sectional area ratio: a case-control retrospective MR study	Skeletal Radiology	Exclude references after reading the title and abstract (Inconsistent with the purpose of the study)
974	W. Wenz; C. Hornung; C. Cramer; M. Schroeder; M. Hoffmann	2017	Effect of Glucosamine Sulfate on Osteoarthritis in the Cruciate-Deficient Canine Model of Osteoarthritis	Cartilage	Exclude references after reading the title and abstract (Inconsistent with the purpose of the study)
975	Y. Wang; A. Shimmin; P. Ghosh; P. Marks; J. Linklater; D. Connell; S. Hall; D. Skerrett; S. Itescu; F. M. Cicuttini	2017	Safety, tolerability, clinical, and joint structural outcomes of a single intra-articular injection of allogeneic mesenchymal precursor cells in patients following anterior cruciate ligament reconstruction: a controlled double-blind randomised trial	Arthritis research & therapy	Exclude references after reading the title and abstract (Inconsistent with the purpose of the study)
976	Xinyang Wang; Yuanyuan Wang; Kim L. Bennell; Tim V. Wrigley; Flavia M. Cicuttini; Karine Fortin; David J. Saxby; Ans Van Ginckel; Alasdair R. Dempsey; Nicole Grigg; Christopher Vertullo; Julian A. Feller; Tim Whitehead; David G. Lloyd; Adam L. Bryant	2017	Cartilage morphology at 2-3 years following anterior cruciate ligament reconstruction with or without concomitant meniscal pathology	Knee surgery, sports traumatology, arthroscopy : official journal of the ESSKA	Exclude references after reading the title and abstract (Inconsistent with the purpose of the study)
977	P. Van Dyck; M. Froeling; E. De Smet; P. Pullens; M. Torfs; P. Verdonk; J. Sijbers; P. M. Parizel; B. Jeurissen	2017	Diffusion Tensor Imaging of the Anterior Cruciate Ligament Graft	Journal of Magnetic Resonance Imaging	Exclude references after reading the title and abstract (Inconsistent with the purpose of the study)
978	Allison R. Toole; Matthew P. Ithurburn; Mitchell J. Rauh; Timothy E. Hewett; Mark V. Paterno; Laura C. Schmitt	2017	Young Athletes Cleared for Sports Participation After Anterior Cruciate Ligament Reconstruction: How Many Actually Meet Recommended Return-to-Sport Criterion Cutoffs?	The Journal of orthopaedic and sports physical therapy	Exclude references after reading the title and abstract (Inconsistent with the purpose of the study)
979	Matthew R. Titchenal; Constance R. Chu; Jennifer C. Erhart-Hledik; Thomas P. Andriacchi	2017	Early Changes in Knee Center of Rotation During Walking After Anterior Cruciate Ligament Reconstruction Correlate With Later Changes in Patient-Reported Outcomes	The American journal of sports medicine	Exclude references after reading the title and abstract (Inconsistent with the purpose of the study)
980	I. Štajduhar; M. Mamula; D. Miletić; G. Ünal	2017	Semi-automated detection of anterior cruciate ligament injury from MRI	Computer Methods and Programs in Biomedicine	Exclude references after reading the title and abstract (Inconsistent with the purpose of the study)
981	E. Springer; K. Bohndorf; V. Juras; P. Szomolanyi; S. Zbyn; M. M. Schreiner; B. Schmitt; S. Trattnig	2017	Comparison of Routine Knee Magnetic Resonance Imaging at 3 T and 7 T	Investigative Radiology	Exclude references after reading the title and abstract (Inconsistent with the purpose of the study)
982	B. Sonnery-Cottet; A. Saithna; A. Azeem; E. Choudja; J. B. Pic; J. Cabaton; M. Thaunat	2017	Analgesia after ACL reconstruction: hamstring donor-site injection versus intra-articular local anaesthetic injection	Orthopaedics and traumatology: surgery and research	Exclude references after reading the title and abstract (Inconsistent with the purpose of the study)
983	Patrick N. Siparsky; James R. Bailey; Kevin M. Dale; Mitchell R. Klement; Dean C. Taylor	2017	Open Reduction Internal Fixation of Isolated Chondral Fragments Without Osseous Attachment in the Knee: A Case Series	Orthopaedic journal of sports medicine	Exclude references after reading the title and abstract (Inconsistent with the purpose of the study)
984	P. L. P. See	2017	Clinics in diagnostic imaging (177). Medical meniscus bucket-handle tear with medial oblique meniscomeniscal ligament	Singapore Med J	Exclude references after reading the title and abstract (Inconsistent with the purpose of the study)
985	E. Sayit; A. T. Sayit; Y. Terzi	2017	Evaluation of the Posterior Tibial Slope in Noncontact ACL Injuries Using Magnetic Resonance Imaging	Acta orthopaedica Belgica	Exclude references after reading the title and abstract (Inconsistent with the purpose of the study)
986	S. J. Sample; M. A. Racette; E. C. Hans; N. J. Volstad; G. Holzman; J. A. Bleedorn; S. L. Schaefer; K. R. Waller; Z. Hao; W. F. Block; P. Muir	2017	Radiographic and magnetic resonance imaging predicts severity of cruciate ligament fiber damage and synovitis in dogs with cranial cruciate ligament rupture	PLoS ONE	Exclude references after reading the title and abstract (Inconsistent with the purpose of the study)
987	M. A. Samaan; L. Facchetti; V. Pedoia; M. S. Tanaka; T. M. Link; R. B. Souza; C. B. Ma; X. J. Li	2017	Cyclops Lesions Are Associated With Altered Gait Patterns and Medial Knee Joint Cartilage Degeneration at 1 Year After ACL-Reconstruction	Journal of Orthopaedic Research	Exclude references after reading the title and abstract (Inconsistent with the purpose of the study)
988	Mauricio Naoto Saheki; Marcelo Rosandiski Lyra; Sandro Javier Bedoya-Pacheco; Liliane de Fátima Antônio; Maria Inês Fernandes Pimentel; Mariza de Matos Salgueiro; Érica de Camargo Ferreira E. Vasconcellos; Sonia Regina Lambert Passos; Ginelza Peres Lima Dos Santos; Madelon Novato Ribeiro; Aline Fagundes; Maria de Fátima Madeira; Eliame Mouta-Confort; Mauro Célio de Almeida Marzochi; Cláudia Maria…	2017	Low versus high dose of antimony for American cutaneous leishmaniasis: A randomized controlled blind non-inferiority trial in Rio de Janeiro, Brazil	PloS one	Exclude references after reading the title and abstract (Inconsistent with the purpose of the study)
989	C. Russell; V. Pedoia; S. Majumdar; M. F. Koff; S. R. Goldring; M. Goldring; J. A. Hannafin; R. G. Marx; D. H. Nawabi; M. Otero; H. Potter; S. A. Rodeo; P. Shah; R. F. Warren; K. K. Amrami; J. P. Felmlee; M. A. Frick; A. J. Krych; M. J. Stuart; S. L. Williams; M. Kretzchmar; D. A. Lansdown; A. Li; X. Li; T. M. Link; C. Benjamin Ma; N. Okazaki; D. Savic; B. Schwaiger; F. Su; C. Wyatt; J. A. Hardin	2017	Composite metric R2 − R1ρ (1/T2 − 1/T1ρ) as a potential MR imaging biomarker associated with changes in pain after ACL reconstruction: A six-month follow-up	Journal of Orthopaedic Research	Exclude references after reading the title and abstract (Inconsistent with the purpose of the study)
990	C. Russell; V. Pedoia; K. Amano; H. Potter; S. Majumdar; M. F. Koff; S. R. Goldring; M. Goldring; J. A. Hannafin; R. G. Marx; D. H. Nawabi; M. Otero; S. A. Rodeo; P. Shah; R. F. Warren; K. K. Amrami; J. P. Felmlee; M. A. Frick; A. J. Krych; M. J. Stuart; S. L. Williams; M. Kretzchmar; D. A. Lansdown; A. Li; X. Li; T. M. Link; C. Benjamin Ma; N. Okazaki; D. Savic; B. Schwaiger; F. Su; C. Wyatt; J.…	2017	Baseline cartilage quality is associated with voxel-based T1ρ and T2 following ACL reconstruction: A multicenter pilot study	Journal of Orthopaedic Research	Exclude references after reading the title and abstract (Inconsistent with the purpose of the study)
991	Jennifer S. Ruano; Michael R. Sitler; Jeffrey B. Driban	2017	Prevalence of Radiographic Knee Osteoarthritis After Anterior Cruciate Ligament Reconstruction, With or Without Meniscectomy: An Evidence-Based Practice Article	Journal of athletic training	Exclude references after reading the title and abstract (Inconsistent with the purpose of the study)
992	A. Paproki; C. Engstrom; M. Strudwick; K. J. Wilson; R. K. Surowiec; C. Ho; S. Crozier; J. Fripp	2017	Automated T2-mapping of the Menisci From Magnetic Resonance Images in Patients with Acute Knee Injury	Academic Radiology	Exclude references after reading the title and abstract (Inconsistent with the purpose of the study)
993	Carla Oliveira-Ribeiro; Maria Inês Fernandes Pimentel; Raquel de Vasconcellos Carvalhaes Oliveira; Aline Fagundes; Maria de Fatima Madeira; Cintia Xavier Mello; Eliame Mouta-Confort; Claudia Maria Valete-Rosalino; Erica de Camargo Ferreira Vasconcellos; Marcelo Rosandiski Lyra; Leonardo Pereira Quintella; Liliane de Fatima Antonio; Armando Schubach; Fatima Conceição-Silva	2017	Clinical and laboratory profiles of patients with early spontaneous healing in cutaneous localized leishmaniasis: a historical cohort study	BMC infectious diseases	Exclude references after reading the title and abstract (Inconsistent with the purpose of the study)
994	Benedict U. Nwachukwu; Brenda Chang; Pramod B. Voleti; Patricia Berkanish; Matthew R. Cohn; David W. Altchek; Answorth A. Allen; Riley J. Rd Williams	2017	Preoperative Short Form Health Survey Score Is Predictive of Return to Play and Minimal Clinically Important Difference at a Minimum 2-Year Follow-up After Anterior Cruciate Ligament Reconstruction	The American journal of sports medicine	Exclude references after reading the title and abstract (Inconsistent with the purpose of the study)
995	Anita Mohammadiha; Abdolhossein Dalimi; Mohammad Reza Mahmoodi; Mehdi Parian; Majid Pirestani; Mehdi Mohebali	2017	The PCR-RFLP-Based Detection and Identification of the Leishmania Species Causing Human Cutaneous Leishmaniasis in the Khorasan-Razavi Province, Northeast of Iran	Journal of arthropod-borne diseases	Exclude references after reading the title and abstract (Inconsistent with the purpose of the study)
996	Mohammad Ali Mohammadi; Mehdi Bamorovat; Majid Fasihi Harandi; Tayyebeh Karimi; Iraj Sharifi; Mohammad Reza Aflatoonian	2017	Comparison of Three PCR-based Methods for Simplicity and Cost Effectiveness Identification of Cutaneous Leishmaniasis Due to Leishmania tropica	Iranian journal of parasitology	Exclude references after reading the title and abstract (Inconsistent with the purpose of the study)
997	S. Michalitsis; M. Hantes; P. Thriskos; A. Tsezou; K. N. Malizos; I. Fezoulidis; M. Vlychou	2017	Articular cartilage status 2 years after arthroscopic ACL reconstruction in patients with or without concomitant meniscal surgery: evaluation with 3.0T MR imaging	Knee Surgery Sports Traumatology Arthroscopy	Exclude references after reading the title and abstract (Inconsistent with the purpose of the study)
998	Nabil Mehta; Jeffrey Duryea; Gary J. Badger; Matthew R. Akelman; Morgan H. Jones; Kurt P. Spindler; Braden C. Fleming	2017	Comparison of 2 Radiographic Techniques for Measurement of Tibiofemoral Joint Space Width	Orthopaedic journal of sports medicine	Exclude references after reading the title and abstract (Inconsistent with the purpose of the study)
999	A. Marquez-Lara; J. Andersen; L. Lenchik; C. M. Ferguson; P. Gupta	2017	Variability in Patellofemoral Alignment Measurements on MRI: Influence of Knee Position	American Journal of Roentgenology	Exclude references after reading the title and abstract (Inconsistent with the purpose of the study)
1000	S. A. Maher; H. S. Wang; M. F. Koff; N. Belkin; H. G. Potter; S. A. Rodeo	2017	Clinical platform for understanding the relationship between joint contact mechanics and articular cartilage changes after meniscal surgery	Journal of Orthopaedic Research	Exclude references after reading the title and abstract (Inconsistent with the purpose of the study)
1001	Marcus Vinicius Machado; Aline Bomfim Vieira; Fabiana Gomes da Conceição; Alessandro Rodrigues Nascimento; Antonio Claudio Lucas da Nóbrega; Eduardo Tibirica	2017	Exercise training dose differentially alters muscle and heart capillary density and metabolic functions in an obese rat with metabolic syndrome	Experimental physiology	Exclude references after reading the title and abstract (Inconsistent with the purpose of the study)
1002	Christopher M. Larson; Asheesh Bedi; Mark E. Dietrich; Jennifer C. Swaringen; Corey A. Wulf; David M. Rowley; M. Russell Giveans	2017	Generalized Hypermobility, Knee Hyperextension, and Outcomes After Anterior Cruciate Ligament Reconstruction: Prospective, Case-Control Study With Mean 6 Years Follow-up	Arthroscopy : the journal of arthroscopic & related surgery : official publication of the Arthroscopy Association of North America and the International Arthroscopy Association	Exclude references after reading the title and abstract (Inconsistent with the purpose of the study)
1003	D. A. Lansdown; V. Pedoia; M. Zaid; K. Amano; R. B. Souza; X. J. Li; C. B. Ma	2017	Variations in Knee Kinematics After ACL Injury and After Reconstruction Are Correlated With Bone Shape Differences	Clinical Orthopaedics and Related Research	Exclude references after reading the title and abstract (Inconsistent with the purpose of the study)
1004	Christopher M. Kuenze; Adam R. Kelly; Hyung-Pil Jun; Moataz Eltoukhy	2017	Unilateral Quadriceps Strengthening With Disinhibitory Cryotherapy and Quadriceps Symmetry After Anterior Cruciate Ligament Reconstruction	Journal of athletic training	Exclude references after reading the title and abstract (Inconsistent with the purpose of the study)
1005	Ahmad Khosravi; Iraj Sharifi; Alireza Fekri; Alireza Kermanizadeh; Mehdi Bamorovat; Mahshid Mostafavi; Mohammad Reza Aflatoonian; Alireza Keyhani	2017	Clinical Features of Anthroponotic Cutaneous Leishmaniasis in a Major Focus, Southeastern Iran, 1994-2014	Iranian journal of parasitology	Exclude references after reading the title and abstract (Inconsistent with the purpose of the study)
1006	K. Kato; T. Kamishima; E. Kondo; T. Onodera; S. Ichikawa	2017	Quantitative knee cartilage measurement at MR imaging of patients with anterior cruciate ligament tear	Radiological Physics and Technology	Exclude references after reading the title and abstract (Inconsistent with the purpose of the study)
1007	M. Kadowaki; T. Tadenuma; N. Kumahashi; Y. Uchio	2017	Brain Activity Changes in Somatosensory and Emotion-Related Areas With Medial Patellofemoral Ligament Deficiency	Clinical Orthopaedics and Related Research	Exclude references after reading the title and abstract (Inconsistent with the purpose of the study)
1008	J. R. Jakobsen; A. L. Mackey; A. B. Knudsen; M. Koch; M. Kjaer; M. R. Krogsgaard	2017	Composition and adaptation of human myotendinous junction and neighboring muscle fibers to heavy resistance training	Scandinavian journal of medicine & science in sports	Exclude references after reading the title and abstract (Inconsistent with the purpose of the study)
1009	Meng Huang; Jessica J. Hayward; Elizabeth Corey; Susan J. Garrison; Gabriela R. Wagner; Ursula Krotscheck; Kei Hayashi; Peter A. Schweitzer; George Lust; Adam R. Boyko; Rory J. Todhunter	2017	A novel iterative mixed model to remap three complex orthopedic traits in dogs	PloS one	Exclude references after reading the title and abstract (Inconsistent with the purpose of the study)
1010	M. Fujii; T. Furumatsu; S. Miyazawa; Y. Kodama; T. Hino; Y. Kamatsuki; T. Ozaki	2017	Bony landmark between the attachment of the medial meniscus posterior root and the posterior cruciate ligament: CT and MR imaging assessment	Skeletal Radiology	Exclude references after reading the title and abstract (Inconsistent with the purpose of the study)
1011	Steven W. Frederick; Alan R. Cross	2017	Modified cranial closing wedge osteotomy for treatment of cranial cruciate ligament insufficiency in dogs with excessive tibial plateau angles: Technique and complications in 19 cases	Veterinary surgery : VS	Exclude references after reading the title and abstract (Inconsistent with the purpose of the study)
1012	Nicolas Alejandro Fraunhoffer; Federico Jensen; Noelia Leopardo; Pablo Ignacio Felipe Inserra; Analía Meilerman Abuelafia; María Beatriz Espinosa; Santiago Elías Charif; Verónica Berta Dorfman; Alfredo Daniel Vitullo	2017	Hormonal behavior correlates with follicular recruitment at mid-gestation in the South American plains vizcacha, Lagostomus maximus (Rodentia, Caviomorpha)	General and comparative endocrinology	Exclude references after reading the title and abstract (Inconsistent with the purpose of the study)
1013	Andrea Ferretti; Edoardo Monaco; Megan Rianne Wolf; Matteo Guzzini; Angelo De Carli; Daniele Mazza	2017	Surgical Treatment of Segond Fractures in Acute Anterior Cruciate Ligament Reconstruction	Orthopaedic journal of sports medicine	Exclude references after reading the title and abstract (Inconsistent with the purpose of the study)
1014	João Luiz Ellera Gomes; Matheus Rocha de Aguiar; Luiza Barbosa Horta Barbosa; Nicholas I. Kennedy; Márcio B. Ferrari	2017	The External Rotation Radiographic Technique for Posterolateral Injury	Arthroscopy techniques	Exclude references after reading the title and abstract (Inconsistent with the purpose of the study)
1015	L. Ekenros; Z. Papoutsi; C. Fridén; K. D. Wright; A. L. Hirschberg	2017	Expression of sex steroid hormone receptors in human skeletal muscle during the menstrual cycle	Acta Physiologica	Exclude references after reading the title and abstract (Inconsistent with the purpose of the study)
1016	J. Ebrecht; A. Krasny; D. M. Hartmann; M. V. Rückbeil; T. Ritz; A. Prescher	2017	3-Tesla MRI: Beneficial visualization of the meniscofemoral ligaments?	Knee	Exclude references after reading the title and abstract (Inconsistent with the purpose of the study)
1017	F. Draghi; M. Torresi; L. Urciuoli; S. Gitto	2017	Magnetic Resonance Signal Abnormalities Within the Pericruciate Fat Pad: A Possible Secondary Sign for Acute Anterior Cruciate Ligament Tears	Canadian Association of Radiologists Journal	Exclude references after reading the title and abstract (Inconsistent with the purpose of the study)
1018	David Y. Ding; Alan L. Zhang; Christina R. Allen; Allen F. Anderson; Daniel E. Cooper; Thomas M. DeBerardino; Warren R. Dunn; Amanda K. Haas; Laura J. Huston; Brett Brick A. Lantz; Barton Mann; Kurt P. Spindler; Michael J. Stuart; Rick W. Wright; John P. Albright; Annunziato Ned Amendola; Jack T. Andrish; Christopher C. Annunziata; Robert A. Arciero; Bernard R. Bach, Jr.; Champ L. Baker, 3rd; Art…	2017	Subsequent Surgery After Revision Anterior Cruciate Ligament Reconstruction: Rates and Risk Factors From a Multicenter Cohort	The American journal of sports medicine	Exclude references after reading the title and abstract (Inconsistent with the purpose of the study)
1019	L. E. DeFrate	2017	Effects of ACL graft placement on in vivo knee function and cartilage thickness distributions	Journal of Orthopaedic Research	Exclude references after reading the title and abstract (Inconsistent with the purpose of the study)
1020	T. De Coninck; F. Vanrietvelde; P. Seynaeve; P. Verdonk; K. Verstraete	2017	MR imaging of the anatomy of the anterior horn of the medial meniscus	Acta Radiologica	Exclude references after reading the title and abstract (Inconsistent with the purpose of the study)
1021	Nicole M. Cattano; Jeffrey B. Driban; Mary F. Barbe; Ryan T. Tierney; Mamta Amin; Michael R. Sitler	2017	Biochemical Response to a Moderate Running Bout in Participants With or Without a History of Acute Knee Injury	Journal of athletic training	Exclude references after reading the title and abstract (Inconsistent with the purpose of the study)
1022	Nicole M. Cattano; Jeffrey B. Driban; Mary F. Barbe; Ryan Tierney; Mamta Amin; Michael R. Sitler	2017	Physical activity levels and quality of life relate to collagen turnover and inflammation changes after running	Journal of orthopaedic research : official publication of the Orthopaedic Research Society	Exclude references after reading the title and abstract (Inconsistent with the purpose of the study)
1023	Aida Catic; Amina Kurtovic-Kozaric; Sarah H. Johnson; George Vasmatzis; Michael R. Pins; Jillene Kogan	2017	A novel cytogenetic and molecular characterization of renal metanephric adenoma: Identification of partner genes involved in translocation t(9;15)(p24;q24)	Cancer genetics	Exclude references after reading the title and abstract (Inconsistent with the purpose of the study)
1024	L. Camarda; E. Grassedonio; D. Albano; M. Galia; M. Midiri; M. D'Arienzo	2017	MRI evaluation to predict tendon size for knee ligament reconstruction	Muscles Ligaments Tendons J	Exclude references after reading the title and abstract (Inconsistent with the purpose of the study)
1025	J. Burboa; M. Bahamonde; M. Inostroza; P. Lillo; M. Barahona; M. Palet; J. Hinzpeter	2017	[Effect of sports training in angular compartment of the lower limbs in children footballers aged 11 to 12 years old]	Acta ortopedica mexicana	Exclude references after reading the title and abstract (Inconsistent with the purpose of the study)
1026	J. J. Bjerre; P. K. Jensen; B. H. Sparsø; M. R. Krogsgaard	2017	Potential serious bias in National Clinical Databases with low degree of reported follow-up	Scandinavian journal of medicine & science in sports	Exclude references after reading the title and abstract (Inconsistent with the purpose of the study)
1027	Jillian E. Beveridge; Edward G. Walsh; Martha M. Murray; Braden C. Fleming	2017	Sensitivity of ACL volume and T 2 ∗ relaxation time to magnetic resonance imaging scan conditions	Journal of biomechanics	Exclude references after reading the title and abstract (Inconsistent with the purpose of the study)
1028	N. Berger; G. Andreisek; A. T. Karer; S. Bouaicha; A. Naraghi; A. Manoliu; B. Seifert; E. J. Ulbrich	2017	Association between traumatic bone marrow abnormalities of the knee, the trauma mechanism and associated soft-tissue knee injuries	European Radiology	Exclude references after reading the title and abstract (Inconsistent with the purpose of the study)
1029	Akli Benali; Ana C. L. Sá; Ana R. Ervilha; Ricardo M. Trigo; Paulo M. Fernandes; José M. C. Pereira	2017	Fire spread predictions: Sweeping uncertainty under the rug	The Science of the total environment	Exclude references after reading the title and abstract (Inconsistent with the purpose of the study)
1030	Kourosh Arzamani; Hassan Vatandoost; Yavar Rassi; Mohammad Reza Abai; Amir Ahmad Akhavan; Mohammad Alavinia; Kamran Akbarzadeh; Mehdi Mohebali; Sayena Rafizadeh	2017	Susceptibility status of wild population of Phlebotomus sergenti (Diptera: Psychodidae) to different imagicides in a endemic focus of cutaneous leishmaniasis in northeast of Iran	Journal of vector borne diseases	Exclude references after reading the title and abstract (Inconsistent with the purpose of the study)
1031	A. Amerinatanzi; R. Summers; K. Ahmadi; V. K. Goel; T. E. Hewett; E. Nyman	2017	A novel 3D approach for determination of frontal and coronal plane tibial slopes from MR imaging	Knee	Exclude references after reading the title and abstract (Inconsistent with the purpose of the study)
1032	Christina R. Allen; Allen F. Anderson; Daniel E. Cooper; Thomas M. DeBerardino; Warren R. Dunn; Amanda K. Haas; Laura J. Huston; Brett Brick A. Lantz; Barton Mann; Sam K. Nwosu; Kurt P. Spindler; Michael J. Stuart; Rick W. Wright; John P. Albright; Annunziato Ned Amendola; Jack T. Andrish; Christopher C. Annunziata; Robert A. Arciero; Bernard R. Bach, Jr.; Champ L. Baker, 3rd; Arthur R. Bartolozz…	2017	Surgical Predictors of Clinical Outcomes After Revision Anterior Cruciate Ligament Reconstruction	The American journal of sports medicine	Exclude references after reading the title and abstract (Inconsistent with the purpose of the study)
1033	Amanda Silva Dos Santos Aliança; Arsênio Rodrigues Oliveira; Ana Paula Sampaio Feitosa; Karla Raíza Cardoso Ribeiro; Maria Carolina Accioly Brelaz de Castro; Ana Cristina Lima Leite; Luiz Carlos Alves; Fábio André Brayner	2017	In vitro evaluation of cytotoxicity and leishmanicidal activity of phthalimido-thiazole derivatives	European journal of pharmaceutical sciences : official journal of the European Federation for Pharmaceutical Sciences	Exclude references after reading the title and abstract (Inconsistent with the purpose of the study)
1034	黄耀渠; 赵晓梅; 伍琼慧; 邹勇根	2016	膝板股韧带附着区半月板真、假性撕裂的MRI表现及鉴别诊断	中华放射学杂志	Exclude references after reading the title and abstract (Inconsistent with the purpose of the study)
1035	魏迎亮; 白伦浩	2016	前交叉韧带损伤合并Ramp损伤的临床研究及典型病例分析	中华骨与关节外科杂志	Exclude references after reading the title and abstract (Inconsistent with the purpose of the study)
1036	魏民; 刘玉杰; 刘洋	2016	关节镜下前交叉韧带重建和微创重建膝关节内侧结构的临床效果	中国骨伤	Exclude references after reading the title and abstract (Inconsistent with the purpose of the study)
1037	高丽香; 袁慧书	2016	前交叉韧带重建术后关节滑膜增厚的病变分析		Exclude references after reading the title and abstract (Inconsistent with the purpose of the study)
1038	高丽香; 李洁; 袁慧书; 郑卓肇	2016	自体四股腘绳肌腱前交叉韧带单束重建术后健康假体的MRI表现	中国医学影像技术	Exclude references after reading the title and abstract (Inconsistent with the purpose of the study)
1039	马怡尘	2016	3.0T磁共振PD压脂,T1WI和MERGE序列在膝关节成像中的比较		Exclude references after reading the title and abstract (Inconsistent with the purpose of the study)
1040	陈聪; 马愔花; 吴萌; 耿彬; 张波; 谭小义; 姜金; 夏亚一	2016	MRI评估骨关节炎髁间窝狭窄与前交叉韧带损伤的相关性研究	第三军医大学学报	Exclude references after reading the title and abstract (Inconsistent with the purpose of the study)
1041	陈君蓉	2016	应力MR在膝关节前叉韧带撕裂中的诊断价值		Exclude references after reading the title and abstract (Inconsistent with the purpose of the study)
1042	柴昉 %A 蒋佳 %A 陈世益	2016	促进前交叉韧带腱骨愈合的生物治疗技术研究进展	中国运动医学杂志	Exclude references after reading the title and abstract (Inconsistent with the purpose of the study)
1043	门方禹	2016	MR与CT在膝关节交叉韧带损伤诊治重建的应用价值	中外医疗	Exclude references after reading the title and abstract (Inconsistent with the purpose of the study)
1044	郑龙坡	2016	膝关节后入路F3钢板治疗后交叉韧带止点撕脱骨折的临床疗效分析	中华医学会第十八届骨科学术会议暨第十一届COA国际学术大会论文集	Exclude references after reading the title and abstract (Inconsistent with the purpose of the study)
1045	郑泽文	2016	MR与CT检查在膝关节交叉韧带损伤重建诊治中的价值	深圳中西医结合杂志	Exclude references after reading the title and abstract (Inconsistent with the purpose of the study)
1046	赖震; 刘志祥; 杨俊龙; 张兆飞; 常毅良	2016	分期修复重建膝关节多发韧带损伤的临床疗效	中国骨伤	Exclude references after reading the title and abstract (Inconsistent with the purpose of the study)
1047	谢峰; 黄涛; 薛刚; 吴晓光; 杨澜波	2016	前交叉韧带损伤MRI诊断价值	第一届中国·嵩山骨科高峰论坛暨河南省中西医结合学会2016年骨科年会论文集	Exclude references after reading the title and abstract (Inconsistent with the purpose of the study)
1048	罗伍星	2016	MR薄层斜冠状位对前交叉韧带全程显示的价值探讨		Exclude references after reading the title and abstract (Inconsistent with the purpose of the study)
1049	王翅鹏	2016	前交叉韧带重建术后膝关节稳定性的MR评价		Exclude references after reading the title and abstract (Inconsistent with the purpose of the study)
1050	杨建平	2016	O''Donoghue''s三联征的MR影像特征分析		Exclude references after reading the title and abstract (Inconsistent with the purpose of the study)
1051	李青梅; 曾玉红; 冯燕; 潘明明	2016	骨科虚拟手术系统辅助前交叉韧带重建手术流程的建立	中华医学会第十八届骨科学术会议暨第十一届COA国际学术大会论文集	Exclude references after reading the title and abstract (Inconsistent with the purpose of the study)
1052	王国红 %A 李雪峰	2016	MRI对膝关节损伤的诊断价值	医学影像学杂志	Exclude references after reading the title and abstract (Inconsistent with the purpose of the study)
1053	吴冰 %A 陆伟 %A 王大平 %A 柳海峰 %A 朱伟民 %A 欧阳侃 %A 李顶夫 %A 李盛	2016	前交叉韧带重建术后MRI评分与临床膝关节主、客观功能评分的对比研究	中国临床解剖学杂志	Exclude references after reading the title and abstract (Inconsistent with the purpose of the study)
1054	李巍	2016	小儿双膝外侧盘状半月板症状侧与非症状侧MR、超声及关节镜对比分析		Exclude references after reading the title and abstract (Inconsistent with the purpose of the study)
1055	曹向宇; 吴迪; 徐丛; 吕永明; 刘文涛; 孙勃	2016	陈旧性前交叉韧带断裂膝关节退变影像学研究	中国医药导报	Exclude references after reading the title and abstract (Inconsistent with the purpose of the study)
1056	张德新 %A 陈德生 %A 马丽艳 %A 王同福 %A 张志刚	2016	关节镜下应用自体腘绳肌腱保留残端解剖重建前交叉韧带的疗效	中国煤炭工业医学杂志	Exclude references after reading the title and abstract (Inconsistent with the purpose of the study)
1057	张南; 钱学江	2016	膝关节交叉韧带重建术后MRI的去金属伪影技术研究进展	实用医药杂志	Exclude references after reading the title and abstract (Inconsistent with the purpose of the study)
1058	张凯; 王伟伟; 王向青	2016	带血管蒂髌韧带修复前交叉韧带损伤：计算机导航辅助关节镜的应用	中国组织工程研究	Exclude references after reading the title and abstract (Inconsistent with the purpose of the study)
1059	周雯; 黄嵘; 戚玉龙; 戴鲁平	2016	核磁共振 T2 mapping成像评估前交叉韧带重建术后股骨髁软骨对吻损伤的定量研究	中国CT和MRI杂志	Exclude references after reading the title and abstract (Inconsistent with the purpose of the study)
1060	吕琦; 邵志红; 赵小虎; 王培军	2016	3.0TMR评估青年人群膝关节前交叉韧带损伤的危险因素		Exclude references after reading the title and abstract (Inconsistent with the purpose of the study)
1061	刘观燚; 罗从风; 赵华国; 庄云强; 冯建翔; 校佰平; 马维虎; 徐荣明	2016	改良后外侧入路治疗孤立性后外侧胫骨平台骨折	2016年浙江省骨科学学术年会	Exclude references after reading the title and abstract (Inconsistent with the purpose of the study)
1062	刘琴; 胡军武	2016	3D-FIESTA序列对膝关节周围韧带显示效果评价		Exclude references after reading the title and abstract (Inconsistent with the purpose of the study)
1063	刘洪亮; 许树柴; 刘健	2016	应用MR延迟增强软骨成像和T2-mapping成像对ACL重建术后膝关节软骨恢复效果的评估	中华医学会第十八届骨科学术会议暨第十一届COA国际学术大会论文集	Exclude references after reading the title and abstract (Inconsistent with the purpose of the study)
1064	刘传勇; 王帆	2016	多排CT的MPR技术与MRI对交叉韧带损伤的影像对比分析	现代医用影像学	Exclude references after reading the title and abstract (Inconsistent with the purpose of the study)
1065	冷晓明	2016	膝关节前交叉韧带和半月板术后MR造影与关节镜对照研究		Exclude references after reading the title and abstract (Inconsistent with the purpose of the study)
1066	侯青平	2016	膝关节前交叉韧带损伤的MR诊断		Exclude references after reading the title and abstract (Inconsistent with the purpose of the study)
1067	余斌; 马云飞; 姜楠; 张翔; 王磊	2016	RAMP:前交叉韧带重建术中不容忽视的损伤	中华医学会第十八届骨科学术会议暨第十一届COA国际学术大会论文集	Exclude references after reading the title and abstract (Inconsistent with the purpose of the study)
1068	乔洋; 陶虹月; 李宏; 华英汇; 陈爽	2016	MR T2-star序列定量评估前交叉韧带重建术后早中期膝关节软骨情况		Exclude references after reading the title and abstract (Inconsistent with the purpose of the study)
1069	Y. C. Zou; L. H. Chen; Y. L. Ye; G. G. Yang; Z. Mao; D. D. Liu; J. Q. Chen; J. J. Chen; G. Liu	2016	Attenuated synovial fluid ghrelin levels are linked with cartilage damage, meniscus injury, and clinical symptoms in patients with knee anterior cruciate ligament deficiency	Discovery Medicine	Exclude references after reading the title and abstract (Inconsistent with the purpose of the study)
1070	A. Wang; V. Pedoia; F. Su; E. Abramson; M. Kretzschmar; L. Nardo; T. M. Link; C. E. McCulloch; C. S. Jin; C. B. Ma; X. J. Li	2016	MR T1ρ and T2 of meniscus after acute anterior cruciate ligament injuries	Osteoarthritis and Cartilage	Exclude references after reading the title and abstract (Inconsistent with the purpose of the study)
1071	A. Wang; V. Pedoia; L. Facchetti; T. M. Link; C. B. Ma; X. Li	2016	MR T1ρ AND T2 OF MENISCUS TWO YEARS AFTER ANTERIOR CRUCIATE LIGAMENT RECONSTRUCTION	Osteoarthritis and Cartilage	Exclude references after reading the title and abstract (Inconsistent with the purpose of the study)
1072	D. M. Walz	2016	Postoperative Imaging of the Knee: Meniscus, Cartilage, and Ligaments	Radiologic Clinics of North America	Exclude references after reading the title and abstract (Inconsistent with the purpose of the study)
1073	P. Viala; P. Marchand; F. Lecouvet; C. Cyteval; J. P. Beregi; A. Larbi	2016	Imaging of the postoperative knee	Diagnostic and Interventional Imaging	Exclude references after reading the title and abstract (Inconsistent with the purpose of the study)
1074	F. Vanhoenacker; N. De Vos; P. Van Dyck	2016	Common Mistakes and Pitfalls in Magnetic Resonance Imaging of the Knee	Journal of the Belgian Society of Radiology	Exclude references after reading the title and abstract (Inconsistent with the purpose of the study)
1075	Umin	2016	In vivo elongation of cortical suspension device after double bundle ACL reconstruction -A three dimensional MRI and CT study	https://trialsearch.who.int/Trial2.aspx?TrialID=JPRN-UMIN000022376	Exclude references after reading the title and abstract (Inconsistent with the purpose of the study)
1076	Jordi Tomás-Hernández; Joan Minguell Monyart; Jordi Teixidor Serra; Merce Reverté Vinaixa; Ernesto Guerra Farfan; Vicente Molero García; Enric Castellet Feliu	2016	Large fracture of the anteromedial tibial plateau with isolated posterolateral knee corner injury: case series of an often missed unusual injury pattern	Injury	Exclude references after reading the title and abstract (Inconsistent with the purpose of the study)
1077	M. Tavlo; S. Eljaja; J. T. Jensen; V. D. Siersma; M. R. Krogsgaard	2016	The role of the anterolateral ligament in ACL insufficient and reconstructed knees on rotatory stability: A biomechanical study on human cadavers	Scandinavian journal of medicine & science in sports	Exclude references after reading the title and abstract (Inconsistent with the purpose of the study)
1078	F. Su; V. Pedoia; H. L. Teng; M. Kretzschmar; B. C. Lau; C. E. McCulloch; T. M. Link; C. B. Ma; X. Li	2016	The association between MR T1ρ and T2 of cartilage and patient-reported outcomes after ACL injury and reconstruction	Osteoarthritis and Cartilage	Exclude references after reading the title and abstract (Inconsistent with the purpose of the study)
1079	Miten Rajendra Sheth; Sachin Ramchandra Tapasvi; Shantanu Sudhakar Patil	2016	Primary Repair of Tibial-Sided Avulsion of the Anterior Cruciate Ligament	Arthroscopy techniques	Exclude references after reading the title and abstract (Inconsistent with the purpose of the study)
1080	Benjamin G. Serpell; Jennie M. Scarvell; Mark R. Pickering; Nick B. Ball; Diana Perriman; John Warmenhoven; Paul N. Smith	2016	Vertical stiffness is not related to anterior cruciate ligament elongation in professional rugby union players	BMJ open sport & exercise medicine	Exclude references after reading the title and abstract (Inconsistent with the purpose of the study)
1081	Anthony J. Scillia; Kimona Issa; Matthew R. Boylan; James D. McDermott; Vincent K. McInerney; Deepak V. Patel; Michael A. Mont; Anthony N. Festa	2016	Inpatient Cruciate Ligament Reconstruction in the United States: A Nationwide Database Study From 1998 to 2010	Orthopedics	Exclude references after reading the title and abstract (Inconsistent with the purpose of the study)
1082	Manas Ranjan Saha; Priyankar Dey; Sainiara Begum; Bratati De; Tapas Kr Chaudhuri; Dilip De Sarker; Abhaya Prasad Das; Arnab Sen	2016	Effect of Acacia catechu (L.f.) Willd. on Oxidative Stress with Possible Implications in Alleviating Selected Cognitive Disorders	PloS one	Exclude references after reading the title and abstract (Inconsistent with the purpose of the study)
1083	M. B. Rose; C. Domes; M. Farooqi; D. C. Crawford	2016	A prospective randomized comparison of two distinct allogenic tissue constructs for anterior cruciate ligament reconstruction	Knee	Exclude references after reading the title and abstract (Inconsistent with the purpose of the study)
1084	Michael D. Ringler; Ezekiel E. Shotts; Mark S. Collins; B. Matthew Howe	2016	Intra-articular pathology associated with isolated posterior cruciate ligament injury on MRI	Skeletal radiology	Exclude references after reading the title and abstract (Inconsistent with the purpose of the study)
1085	S. Rezazadeh; H. Ettehadi; A. R. Vosoughi	2016	Outcome of arthroscopic single-bundle anterior cruciate ligament reconstruction: anteromedial portal technique versus transtibial drilling technique	Musculoskeletal surgery	Exclude references after reading the title and abstract (Inconsistent with the purpose of the study)
1086	Benedikt L. Proffen; Jakob T. Sieker; Martha M. Murray; Matthew R. Akelman; Kaitlyn E. Chin; Gabriel S. Perrone; Tarpit K. Patel; Braden C. Fleming	2016	Extracellular matrix-blood composite injection reduces post-traumatic osteoarthritis after anterior cruciate ligament injury in the rat	Journal of orthopaedic research : official publication of the Orthopaedic Research Society	Exclude references after reading the title and abstract (Inconsistent with the purpose of the study)
1087	V. Pedoia; C. Russell; A. Randolph; X. Li; S. Majumdar; M. F. Koff; S. R. Goldring; M. Goldring; J. A. Hannafin; R. G. Marx; D. H. Nawabi; M. Otero; H. Potter; S. A. Rodeo; P. Shah; R. F. Warren; K. K. Amrami; J. P. Felmlee; M. A. Frick; A. J. Krych; M. J. Stuart; S. L. Williams; K. Amano; M. Cheong; M. Kretzschmar; D. A. Lansdown; A. Li; T. M. Link; C. B. Ma; N. Okazaki; D. Savic; B. Schwaiger; …	2016	Principal component analysis-T1ρ voxel based relaxometry of the articular cartilage: A comparison of biochemical patterns in osteoarthritis and anterior cruciate ligament subjects	Quantitative Imaging in Medicine and Surgery	Exclude references after reading the title and abstract (Inconsistent with the purpose of the study)
1088	V. Pedoia; S. Majumdar; T. M. Link	2016	Segmentation of joint and musculoskeletal tissue in the study of arthritis	Magnetic Resonance Materials in Physics Biology and Medicine	Exclude references after reading the title and abstract (Inconsistent with the purpose of the study)
1089	H. J. Park; S. Y. Lee; M. H. Rho; M. S. Kim; H. J. Kwon; E. C. Chung	2016	Usefulness of the quantitative evaluation of diffusion-weighted mri in the diagnosis of anterior cruciate ligament tears	Journal of Magnetic Resonance Imaging	Exclude references after reading the title and abstract (Inconsistent with the purpose of the study)
1090	H. J. Park; S. Y. Lee; E. Kim; M. S. Kim; E. C. Chung; S. H. Choi; J. S. Yun	2016	Peroneal tendon pathology evaluation using the oblique sagittal plane in ankle MR imaging	Acta Radiologica	Exclude references after reading the title and abstract (Inconsistent with the purpose of the study)
1091	S. R. Oak; G. J. Strnad; J. Bena; L. D. Farrow; R. D. Parker; M. H. Jones; K. P. Spindler	2016	Responsiveness Comparison of the EQ-5D, PROMIS Global Health, and VR-12 Questionnaires in Knee Arthroscopy	Orthopaedic Journal of Sports Medicine	Exclude references after reading the title and abstract (Inconsistent with the purpose of the study)
1092	V. V. Nikodinovska; L. H. Gimber; J. C. Hardy; M. S. Taljanovic	2016	The Collateral Ligaments and Posterolateral Corner: What Radiologists Should Know	Seminars in Musculoskeletal Radiology	Exclude references after reading the title and abstract (Inconsistent with the purpose of the study)
1093	A. M. Naraghi; L. M. White	2016	Imaging of athletic injuries of knee ligaments and menisci: Sports imaging series	Radiology	Exclude references after reading the title and abstract (Inconsistent with the purpose of the study)
1094	Joaquin Moya-Angeler; Jimena Gonzalez-Nieto; Joaquin Sanchez Monforte; Jose R. Altonaga; Javier Vaquero; Francisco Forriol	2016	Surgical induced models of joint degeneration in the ovine stifle: Magnetic resonance imaging and histological assessment	The Knee	Exclude references after reading the title and abstract (Inconsistent with the purpose of the study)
1095	Nandan Kumar Mondal; Sanghita Roychoudhury; Sayali Mukherjee; Shabana Siddique; Madhuchanda Banerjee; Mark S. Slaughter; Twisha Lahiri; Manas Ranjan Ray	2016	Increased risk of cardiovascular disease in premenopausal female ragpickers of Eastern India: involvement of inflammation, oxidative stress, and platelet hyperactivity	Molecular and cellular biochemistry	Exclude references after reading the title and abstract (Inconsistent with the purpose of the study)
1096	G. Mohan; S. Magnitsky; G. Melkus; K. Subburaj; G. Kazakia; A. J. Burghardt; A. Dang; N. E. Lane; S. Majumdar	2016	Kartogenin treatment prevented joint degeneration in a rodent model of osteoarthritis: A pilot study	Journal of Orthopaedic Research	Exclude references after reading the title and abstract (Inconsistent with the purpose of the study)
1097	Justin J. Mitchell; Meredith H. Mayo; Derek P. Axibal; Anthony R. Kasch; Ryan R. Fader; Vivek Chadayammuri; E. Bailey Terhune; Gaia Georgopoulos; Jason T. Rhodes; Armando F. Vidal	2016	Delayed Anterior Cruciate Ligament Reconstruction in Young Patients With Previous Anterior Tibial Spine Fractures	The American journal of sports medicine	Exclude references after reading the title and abstract (Inconsistent with the purpose of the study)
1098	Justin J. Mitchell; Jorge Chahla; Chase S. Dean; Travis J. Menge; Alexander R. Vap; Tyler R. Cram; Robert F. LaPrade	2016	Posterior Wall Blowout During Anterior Cruciate Ligament Reconstruction: Suspensory Cortical Fixation With a Screw and Washer Post	Arthroscopy techniques	Exclude references after reading the title and abstract (Inconsistent with the purpose of the study)
1099	Robert G. McCormack; Mark R. Hutchinson	2016	Time to be honest regarding outcomes of ACL reconstructions: should we be quoting 55-65% success rates for high-level athletes?	British journal of sports medicine	Exclude references after reading the title and abstract (Inconsistent with the purpose of the study)
1100	Bob McCormack; Mark R. Hutchinson	2016	Twenty year follow-up of ACL reconstruction (AJSM)--the evidence of experience	British journal of sports medicine	Exclude references after reading the title and abstract (Inconsistent with the purpose of the study)
1101	V. Macchi; A. Porzionato; A. Morra; C. Stecco; C. Tortorella; M. Menegolo; B. Grignon; R. De Caro	2016	The anterolateral ligament of the knee: a radiologic and histotopographic study	Surgical and Radiologic Anatomy	Exclude references after reading the title and abstract (Inconsistent with the purpose of the study)
1102	D. Lim; Y. Han Lee; S. Kim; H. T. Song; J. S. Suh	2016	Clinical value of fat-suppressed 3D volume isotropic spin-echo (VISTA) sequence compared to 2D sequence in evaluating internal structures of the knee	Acta Radiol	Exclude references after reading the title and abstract (Inconsistent with the purpose of the study)
1103	Christopher M. Larson; Christie S. Heikes; Christopher I. Ellingson; Corey A. Wulf; M. Russell Giveans; Rebecca M. Stone; Asheesh Bedi	2016	Allograft and Autograft Transphyseal Anterior Cruciate Ligament Reconstruction in Skeletally Immature Patients: Outcomes and Complications	Arthroscopy : the journal of arthroscopic & related surgery : official publication of the Arthroscopy Association of North America and the International Arthroscopy Association	Exclude references after reading the title and abstract (Inconsistent with the purpose of the study)
1104	W. Langsteger; A. Rezaee; W. Loidl; H. S. Geinitz; F. Fitz; M. Steinmair; G. Broinger; L. Pallwien-Prettner; M. Beheshti; L. Imamovic; M. Beheshti; G. Rendl; D. Hackl; O. Tsybrovsky; M. Steinmair; K. Emmanuel; F. Moinfar; C. Pirich; W. Langsteger; A. Bytyqi; G. Karanikas; M. Mayerhöfer; O. Koperek; B. Niederle; M. Hartenbach; T. Beyer; K. Herrmann; J. Czernin; I. Rausch; P. Rust; M. D. DiFranco; …	2016	32nd International Austrian Winter Symposium : Zell am See, the Netherlands. 20-23 January 2016	EJNMMI research	Exclude references after reading the title and abstract (Inconsistent with the purpose of the study)
1105	J. C. Küpper; L. Westover; R. Frayne; J. L. Ronsky	2016	Application of a Novel Measure of In Vivo Knee Joint Laxity	Journal of Biomechanical Engineering-Transactions of the Asme	Exclude references after reading the title and abstract (Inconsistent with the purpose of the study)
1106	Jaclyn A. Konopka; Malcolm R. DeBaun; Wenteh Chang; Jason L. Dragoo	2016	The Intracellular Effect of Relaxin on Female Anterior Cruciate Ligament Cells	The American journal of sports medicine	Exclude references after reading the title and abstract (Inconsistent with the purpose of the study)
1107	Alexander H. King; Aaron J. Krych; Matthew R. Prince; Ayoosh Pareek; Michael J. Stuart; Bruce A. Levy	2016	Surgical Outcomes of Medial Versus Lateral Multiligament-Injured, Dislocated Knees	Arthroscopy : the journal of arthroscopic & related surgery : official publication of the Arthroscopy Association of North America and the International Arthroscopy Association	Exclude references after reading the title and abstract (Inconsistent with the purpose of the study)
1108	Walter Kim; Peter McQueen; Jonathan N. Watson; Mark R. Hutchinson	2016	Anterior Cruciate Ligament Reconstruction With Bone-Patellar Tendon-Bone Autograft and a Medial Parapatellar Portal	Arthroscopy techniques	Exclude references after reading the title and abstract (Inconsistent with the purpose of the study)
1109	S. Kim; G. Choi; H. Chae; N. E. Lee	2016	Effects of Bias Pulsing on Etching of SiO2 Pattern in Capacitively-Coupled Plasmas for Nano-Scale Patterning of Multi-Level Hard Masks	J Nanosci Nanotechnol	Exclude references after reading the title and abstract (Inconsistent with the purpose of the study)
1110	H. S. Kim; Y. C. Yoon; K. J. Park; J. H. Wang; B. K. Choe	2016	Interposition of the posterior cruciate ligament into the medial compartment of the knee joint on coronal magnetic resonance imaging	Korean Journal of Radiology	Exclude references after reading the title and abstract (Inconsistent with the purpose of the study)
1111	Allison S. Kim; Alan R. Needle; Stephen J. Thomas; Christopher I. Higginson; Thomas W. Kaminski; C. Buz Swanik	2016	A sex comparison of reactive knee stiffness regulation strategies under cognitive loads	Clinical biomechanics (Bristol, Avon)	Exclude references after reading the title and abstract (Inconsistent with the purpose of the study)
1112	J. Kaiser; M. F. Vignos; F. Liu; R. Kijowski; D. G. Thelen	2016	American Society of Biomechanics Clinical Biomechanics Award 2015: MRI assessments of cartilage mechanics, morphology and composition following reconstruction of the anterior cruciate ligament	Clinical Biomechanics	Exclude references after reading the title and abstract (Inconsistent with the purpose of the study)
1113	P. M. Jungmann; T. Baum; M. C. Nevitt; L. Nardo; A. S. Gersing; N. E. Lane; C. E. McCulloch; E. J. Rummeny; T. M. Link	2016	Degeneration in ACL injured knees with and without reconstruction in relation to muscle size and fat content-data from the osteoarthritis initiative	PLoS ONE	Exclude references after reading the title and abstract (Inconsistent with the purpose of the study)
1114	Gunnlaugur Jónasson; Andri Helgason; Þorsteinn Ingvarsson; Arnar Már Kristjánsson; Kristín Briem	2016	The Effect of Tibial Rotation on the Contribution of Medial and Lateral Hamstrings During Isometric Knee Flexion	Sports health	Exclude references after reading the title and abstract (Inconsistent with the purpose of the study)
1115	Christine C. Johnson; Grant H. Garcia; Matthew R. Garner; Robert G. Marx	2016	Quality of Life Following ACL Reconstruction: Baseline Predictors of Patient-Reported Outcomes	HSS journal : the musculoskeletal journal of Hospital for Special Surgery	Exclude references after reading the title and abstract (Inconsistent with the purpose of the study)
1116	D. Jarchi; B. Lo; C. Wong; E. Ieong; D. Nathwani; G. Z. Yang	2016	Gait Analysis From a Single Ear-Worn Sensor: Reliability and Clinical Evaluation for Orthopaedic Patients	Ieee Transactions on Neural Systems and Rehabilitation Engineering	Exclude references after reading the title and abstract (Inconsistent with the purpose of the study)
1117	E. Iversen; V. Røstad; A. Larmo	2016	Intermittent blood flow restriction does not reduce atrophy following anterior cruciate ligament reconstruction	Journal of Sport and Health Science	Exclude references after reading the title and abstract (Inconsistent with the purpose of the study)
1118	Erik Iversen; Vibeke R?stad; Arne Larmo	2016	间歇性血流限制不能减少前十字韧带重建后萎缩（英文）	Journal of Sport and Health Science	Exclude references after reading the title and abstract (Inconsistent with the purpose of the study)
1119	Allison B. Hutchinson; Paul Yao; Mark R. Hutchinson	2016	Single-leg balance and core motor control in children: when does the risk for ACL injury occurs?	BMJ open sport & exercise medicine	Exclude references after reading the title and abstract (Inconsistent with the purpose of the study)
1120	Y. Huang; X. Zhao; Q. Wu; Y. Zou	2016	MRI features and differential diagnosis of real and pseudo- tears of lateral meniscus at the insertion site of meniscofemoral ligament	Chinese Journal of Radiology (China)	Exclude references after reading the title and abstract (Inconsistent with the purpose of the study)
1121	R. Homsi; J. Gieseke; J. A. Luetkens; P. Kupczyk; B. Maedler; G. M. Kukuk; F. Träber; B. Agha; M. Rauch; N. Rajakaruna; W. Willinek; H. H. Schild; D. R. Hadizadeh	2016	Three-Dimensional Isotropic Fat-Suppressed Proton Density-Weighted MRI at 3 Tesla Using a T/R-Coil Can Replace Multiple Plane Two-Dimensional Sequences in Knee Imaging	Rofo-Fortschritte Auf Dem Gebiet Der Rontgenstrahlen Und Der Bildgebenden Verfahren	Exclude references after reading the title and abstract (Inconsistent with the purpose of the study)
1122	E. Hohmann; K. Tetsworth	2016	Large osteochondral lesions of the femoral condyles: Treatment with fresh frozen and irradiated allograft using the Mega OATS technique	Knee	Exclude references after reading the title and abstract (Inconsistent with the purpose of the study)
1123	L. Hirtler; S. Röhrich; F. Kainberger	2016	The Femoral Intercondylar Notch During Life: An Anatomic Redefinition With Patterns Predisposing to Cruciate Ligament Impingement	American Journal of Roentgenology	Exclude references after reading the title and abstract (Inconsistent with the purpose of the study)
1124	Monica W. Harbell; Joshua M. Cohen; Kerstin Kolodzie; Matthias Behrends; Matthias R. Braehler; Sakura Kinjo; Brian T. Feeley; Pedram Aleshi	2016	Combined preoperative femoral and sciatic nerve blockade improves analgesia after anterior cruciate ligament reconstruction: a randomized controlled clinical trial	Journal of clinical anesthesia	Exclude references after reading the title and abstract (Inconsistent with the purpose of the study)
1125	J. Gong; V. Pedoia; L. Facchetti; T. M. Link; C. B. Ma; X. Li	2016	Bone marrow edema-like lesions (BMELs) are associated with higher T1ρ and T2 values of cartilage in anterior cruciate ligament (ACL)-reconstructed knees: A longitudinal study	Quantitative Imaging in Medicine and Surgery	Exclude references after reading the title and abstract (Inconsistent with the purpose of the study)
1126	L. H. Goldman; K. Tang; L. Facchetti; U. Heilmeier; G. B. Joseph; M. C. Nevitt; C. E. McCulloch; R. B. Souza; T. M. Link	2016	Role of thigh muscle cross-sectional area and strength in progression of knee cartilage degeneration over 48 months - data from the Osteoarthritis Initiative	Osteoarthritis and Cartilage	Exclude references after reading the title and abstract (Inconsistent with the purpose of the study)
1127	R. Gheno; Y. C. Yoon; J. H. Wang; K. Kim; S. Y. Baek	2016	Changes in the T2 relaxation value of the tibiofemoral articular cartilage about 6 months after anterior cruciate ligament reconstruction using the double-bundle technique	British Journal of Radiology	Exclude references after reading the title and abstract (Inconsistent with the purpose of the study)
1128	R. Gheno; Y. C. Yoon; J. H. Wang; K. Kim; S. Y. Baek	2016	Changes in the <i>T</i><sub>2</sub> relaxation value of the tibiofemoral articular cartilage about 6 months after anterior cruciate ligament reconstruction using the double-bundle technique	British Journal of Radiology	Exclude references after reading the title and abstract (Inconsistent with the purpose of the study)
1129	M. G. Fox; J. A. Graham; B. W. Skelton; K. J. Blount; B. A. Alford; J. T. Patrie; C. M. Gaskin	2016	Prospective Evaluation of Agreement and Accuracy in the Diagnosis of Meniscal Tears: MR Arthrography a Short Time After Injection Versus CT Arthrography After a Moderate Delay	American Journal of Roentgenology	Exclude references after reading the title and abstract (Inconsistent with the purpose of the study)
1130	D. V. Flores; E. Smitaman; B. K. Huang; D. L. Resnick	2016	Segond fracture: an MR evaluation of 146 patients with emphasis on the avulsed bone fragment and what attaches to it	Skeletal Radiology	Exclude references after reading the title and abstract (Inconsistent with the purpose of the study)
1131	M. Faruch-Bilfeld; F. Lapegue; H. Chiavassa; N. Sans	2016	Imaging of meniscus and ligament injuries of the knee	Diagnostic and Interventional Imaging	Exclude references after reading the title and abstract (Inconsistent with the purpose of the study)
1132	Rienk Eshuis; Gijsbertus Wilhelmus Lentjes; Yelverton Tegner; Nienke Wolterbeek; Maurits Remmelt Veen	2016	Dutch Translation and Cross-cultural Adaptation of the Lysholm Score and Tegner Activity Scale for Patients With Anterior Cruciate Ligament Injuries	The Journal of orthopaedic and sports physical therapy	Exclude references after reading the title and abstract (Inconsistent with the purpose of the study)
1133	Y. Y. Dhaher; S. Salehghaffari; M. Adouni	2016	Anterior laxity, graft-tunnel interaction and surgical design variations during anterior cruciate ligament reconstruction: A probabilistic simulation of the surgery	Journal of Biomechanics	Exclude references after reading the title and abstract (Inconsistent with the purpose of the study)
1134	D. L. Davis; R. Almardawi; J. W. Mitchell	2016	Analysis of the Tibial Epiphysis in the Skeletally Immature Knee Using Magnetic Resonance Imaging: An Update of Anatomic Parameters Pertinent to Physeal-Sparing Anterior Cruciate Ligament Reconstruction	Orthopaedic Journal of Sports Medicine	Exclude references after reading the title and abstract (Inconsistent with the purpose of the study)
1135	Boyi Dai; Mitchell L. Stephenson; Samantha M. Ellis; Michael R. Donohue; Xiaopeng Ning; Qin Zhu	2016	Concurrent Tactile Feedback Provided by a Simple Device Increased Knee Flexion and Decreased Impact Ground Reaction Forces During Landing	Journal of applied biomechanics	Exclude references after reading the title and abstract (Inconsistent with the purpose of the study)
1136	B. Coquart; T. Le Corroller; P. E. Laurent; M. Ollivier; V. Pradel; P. Champsaur; D. Guenoun	2016	Anterolateral ligament of the knee: myth or reality?	Surgical and Radiologic Anatomy	Exclude references after reading the title and abstract (Inconsistent with the purpose of the study)
1137	K. E. Chin; N. P. Karamchedu; T. K. Patel; G. J. Badger; M. R. Akelman; D. C. Moore; B. L. Proffen; M. M. Murray; B. C. Fleming	2016	Comparison of micro-CT post-processing methods for evaluating the trabecular bone volume fraction in a rat ACL-transection model	Journal of biomechanics	Exclude references after reading the title and abstract (Inconsistent with the purpose of the study)
1138	F. A. Chagas-Neto; M. H. Nogueira-Barbosa; M. M. Lorenzato; R. Salim; M. Kfuri-Junior; M. D. Crema	2016	Diagnostic performance of 3D TSE MRI versus 2D TSE MRI of the knee at 1.5 T, with prompt arthroscopic correlation, in the detection of meniscal and cruciate ligament tears	Radiol Bras	Exclude references after reading the title and abstract (Inconsistent with the purpose of the study)
1139	B. U. Casagranda; P. C. Thurlow	2016	The Role of Imaging in Determining Return to Play	Radiologic Clinics of North America	Exclude references after reading the title and abstract (Inconsistent with the purpose of the study)
1140	N. E. Calixto; D. Kumar; K. Subburaj; J. Singh; J. Schooler; L. Nardo; X. J. Li; R. B. Souza; T. M. Link; S. Majumdar	2016	Zonal differences in meniscus MR relaxation times in response to in vivo static loading in knee osteoarthritis	Journal of Orthopaedic Research	Exclude references after reading the title and abstract (Inconsistent with the purpose of the study)
1141	Akli Benali; Ana R. Ervilha; Ana C. L. Sá; Paulo M. Fernandes; Renata M. S. Pinto; Ricardo M. Trigo; José M. C. Pereira	2016	Deciphering the impact of uncertainty on the accuracy of large wildfire spread simulations	The Science of the total environment	Exclude references after reading the title and abstract (Inconsistent with the purpose of the study)
1142	D. C. Barnes; T. Trinterud; M. R. Owen; M. A. Bush	2016	Short-term outcome and complications of TPLO using anatomically contoured locking compression plates in small/medium-breed dogs with excessive" tibial plateau angle"	The Journal of small animal practice	Exclude references after reading the title and abstract (Inconsistent with the purpose of the study)
1143	A. Babaei Jandaghi; M. Mardani-Kivi; A. Mirbolook; M. K. Emami-Meybodi; S. Mohammadzadeh; M. Farahmand	2016	Comparison of Indirect MR Arthrography With Conventional MRI in the Diagnosis of Knee Pathologies in Patients With Knee Pain	Trauma Mon	Exclude references after reading the title and abstract (Inconsistent with the purpose of the study)
1144	K. Amano; V. Pedoia; F. Su; R. B. Souza; X. Li; C. B. Ma	2016	Persistent Biomechanical Alterations After ACL Reconstruction Are Associated With Early Cartilage Matrix Changes Detected by Quantitative MR	Orthopaedic Journal of Sports Medicine	Exclude references after reading the title and abstract (Inconsistent with the purpose of the study)
1145	T. I. Alves; G. Girish; M. K. Brigido; J. A. Jacobson	2016	US of the Knee: Scanning Techniques, Pitfalls, and Pathologic Conditions	Radiographics	Exclude references after reading the title and abstract (Inconsistent with the purpose of the study)
1146	Matthew R. Akelman; Paul D. Fadale; Michael J. Hulstyn; Robert M. Shalvoy; Arlene Garcia; Kaitlyn E. Chin; Jeffrey Duryea; Gary J. Badger; Glenn A. Tung; Braden C. Fleming	2016	Effect of Matching or Overconstraining Knee Laxity During Anterior Cruciate Ligament Reconstruction on Knee Osteoarthritis and Clinical Outcomes: A Randomized Controlled Trial With 84-Month Follow-up	The American journal of sports medicine	Exclude references after reading the title and abstract (Inconsistent with the purpose of the study)
1147	S. J. Ahn; Y. M. Jeong; B. G. Lee; J. A. Sim; H. Y. Choi; J. H. Kim; S. W. Lee	2016	Using three-dimensional isotropic SPACE MRI to detect posterolateral corner injury of the knee	Acta Radiologica	Exclude references after reading the title and abstract (Inconsistent with the purpose of the study)
1148	Actrn	2016	Accelerated Rehabilitation After Anterior Cruciate Ligament (ACL) Hamstring Reconstruction	https://trialsearch.who.int/Trial2.aspx?TrialID=ACTRN12616001463460	Exclude references after reading the title and abstract (Inconsistent with the purpose of the study)
1149		2016	Meniscal and Articular Cartilage Predictors of Clinical Outcome After Revision Anterior Cruciate Ligament Reconstruction	The American journal of sports medicine	Exclude references after reading the title and abstract (Inconsistent with the purpose of the study)
1150	陈胜良 %A 王大江 %A 陈军 %A 黄新健 %A 赵黔云 %A 黄杰	2015	膝关节骨挫伤及隐性骨折的MR检查	中国社区医师	Exclude references after reading the title and abstract (Inconsistent with the purpose of the study)
1151	黄旭	2015	MR与CT在膝关节交叉韧带损伤诊治重建中的应用价值研究	中外医学研究	Exclude references after reading the title and abstract (Inconsistent with the purpose of the study)
1152	罗令 %A 孙晓峰 %A 张杰 %A 刘洋波 %A 禹晓东 %A 黄文华	2015	前交叉韧带方位角变化的解剖学测量研究	现代生物医学进展	Exclude references after reading the title and abstract (Inconsistent with the purpose of the study)
1153	高丽香; 袁慧书; 郑卓肇	2015	前交叉韧带假体断裂的MRI征象分析	中华放射学杂志	Exclude references after reading the title and abstract (Inconsistent with the purpose of the study)
1154	陈胜良; 王大江; 陈军; 黄新健; 赵黔云; 黄杰	2015	膝关节骨挫伤及隐性骨折的MR检查	中国社区医师	Exclude references after reading the title and abstract (Inconsistent with the purpose of the study)
1155	吴艳 %A 曾旭文 %A 梁治平 %A 刘斯润 %A 王文 %A 钟敏之 %A 黄洁玲 %A 陈松	2015	MR评价前交叉韧带重建术后膝关节稳定性	中山大学学报：医学科学版	Exclude references after reading the title and abstract (Inconsistent with the purpose of the study)
1156	张鹏 %A 陈世益	2015	组织工程韧带相关研究进展	中国运动医学杂志	Exclude references after reading the title and abstract (Inconsistent with the purpose of the study)
1157	邓珍萍	2015	采用流行病诊断学方法探讨MRI在膝关节交叉韧带损伤中的应用	现代预防医学	Exclude references after reading the title and abstract (Inconsistent with the purpose of the study)
1158	薛燕萍	2015	MR 在膝关节韧带损伤的临床分析	世界最新医学信息文摘（连续型电子期刊）	Exclude references after reading the title and abstract (Inconsistent with the purpose of the study)
1159	薛华明; 马童; 文涛; 蔡珉巍; 涂意辉	2015	髌旁外侧入路外侧单髁置换术治疗膝关节外侧间室骨关节炎	中国修复重建外科杂志	Exclude references after reading the title and abstract (Inconsistent with the purpose of the study)
1160	胡卫东; 张卫红; 霍慧艳; 王秀荣; 朱记超; 谢尚煌; 鄂占森	2015	半月板周缘性移位程度与年龄及前交叉韧带损伤程度相关性分析	中华临床医师杂志(电子版)	Exclude references after reading the title and abstract (Inconsistent with the purpose of the study)
1161	睢争妍; 尚中甫; 杜占卫; 刘跃奎; 芦文忠; 殷静静; 赵建英	2015	前交叉韧带黏液样变性的MRI影像特征分析	医药前沿	Exclude references after reading the title and abstract (Inconsistent with the purpose of the study)
1162	王斌; 徐青镭; 孙磊	2015	胫骨平台后倾角与非接触性前交叉韧带损伤的相关性	中国矫形外科杂志	Exclude references after reading the title and abstract (Inconsistent with the purpose of the study)
1163	任磊 %A 董彦荣 %A 万钧 %A 刘国强 %A 温鹏	2015	关节镜下自体半腱肌/股薄肌与人工韧带重建前交叉韧带临床疗效的对比	宁夏医学杂志	Exclude references after reading the title and abstract (Inconsistent with the purpose of the study)
1164	王蓼 %A 江凯 %A 成科 %A 叶如卿 %A 吴元华 %A 邓生德 %A 汪建华	2015	膝关节外侧半月板假撕裂MRI征象分析及临床意义	中国骨伤	Exclude references after reading the title and abstract (Inconsistent with the purpose of the study)
1165	柳州市中医院	2015	MR斜冠状位薄层质子加权像对前交叉韧带损伤的诊断作用		Exclude references after reading the title and abstract (Inconsistent with the purpose of the study)
1166	杨献峰; 李茗; 陈东阳; 王冬梅; 朱斌; 蒋青	2015	MR扩散张量成像评估前交叉韧带重建术后移植物的可行性	中华放射学杂志	Exclude references after reading the title and abstract (Inconsistent with the purpose of the study)
1167	杨兵	2015	磁共振成像对膝关节前交叉韧带撕裂的诊断分析	中国医学装备	Exclude references after reading the title and abstract (Inconsistent with the purpose of the study)
1168	李首一; 张兆琦; 张利恒; 李亮	2015	关节镜下复位固定胫骨平台髁间嵴撕脱骨折的效果观察	吉林医学	Exclude references after reading the title and abstract (Inconsistent with the purpose of the study)
1169	李竖飞; 易建华; 艾昌淼	2015	关节镜与 MRI在诊断膝关节韧带损伤的作用研究	齐齐哈尔医学院学报	Exclude references after reading the title and abstract (Inconsistent with the purpose of the study)
1170	李杰; 陈京美; 陈钰辉; 王永述	2015	低场 MR 斜冠状位 GRE T2?WI 序列对急性前交叉韧带损伤的诊断价值	实用放射学杂志	Exclude references after reading the title and abstract (Inconsistent with the purpose of the study)
1171	李宏; 李宏云; 吴子英; 陈疾忤; 华英汇; 李云霞; 陈世益	2015	定量功能性磁共振分析前交叉韧带重建术后膝关节软骨退变	中华医学会第十七届骨科学术会议暨第十届COA国际学术大会论文集	Exclude references after reading the title and abstract (Inconsistent with the purpose of the study)
1172	朱明清	2015	关节MR在膝关节交叉韧带损伤中的应用	按摩与康复医学	Exclude references after reading the title and abstract (Inconsistent with the purpose of the study)
1173	曹建新; 孔祥泉; 王一民; 杨诚; 庄风岗; 张羽	2015	双能CT诊断膝关节前交叉韧带损伤可行性探讨	CT理论与应用研究	Exclude references after reading the title and abstract (Inconsistent with the purpose of the study)
1174	张郡; 李晶晶; 赵晓东; 李辉	2015	3.0T高场MRI在半月板桶柄状撕裂应用研究	西北国防医学杂志	Exclude references after reading the title and abstract (Inconsistent with the purpose of the study)
1175	张艳梅	2015	MR与CT应用于膝关节交叉韧带损伤诊治重建中的临床价值研究	中国继续医学教育	Exclude references after reading the title and abstract (Inconsistent with the purpose of the study)
1176	崔运能; 李绍林; 张鑫涛; 张晓东; 胡绍勇; 严杰文	2015	男性职业足球运动员膝关节损伤的MRI分析	临床放射学杂志	Exclude references after reading the title and abstract (Inconsistent with the purpose of the study)
1177	岑玉坚; 胡秋根; 杨少民; 欧阳裕锋	2015	膝关节交叉韧带MR扫描中多层螺旋CT后处理技术应用价值分析	中国实用医药	Exclude references after reading the title and abstract (Inconsistent with the purpose of the study)
1178	孙晓新; 余家阔; 张柳; 王健; 龚喜; 王永健	2015	儿童症状性外侧盘状半月板损伤对前交叉韧带形态及信号影响的 MRI 影像学研究	中华关节外科杂志（电子版）	Exclude references after reading the title and abstract (Inconsistent with the purpose of the study)
1179	孙健; 刘畅; 郑龙坡	2015	Endobutton-Intrafix与Rigidfix-Intrafix固定自体腘肌腱重建前交叉韧带的临床对照研究	中国矫形外科杂志	Exclude references after reading the title and abstract (Inconsistent with the purpose of the study)
1180	李永奖 %A 张美超 %A 刘敏 %A 蔡春元 %A 林瑞新 %A 周德彪	2015	膝后交叉韧带双束重建术中股骨隧道定位的计算机辅助设计研究	中国骨伤	Exclude references after reading the title and abstract (Inconsistent with the purpose of the study)
1181	吴艳; 曾旭文; 梁治平; 刘斯润; 王文; 钟敏之; 黄洁玲; 陈松	2015	MR评价前交叉韧带重建术后膝关节稳定性	中山大学学报（医学科学版）	Exclude references after reading the title and abstract (Inconsistent with the purpose of the study)
1182	刘松波; 刘铭; 王宇; 刘宪民	2015	急性膝前交叉韧带损伤的关节镜治疗	中华医学会第十七届骨科学术会议暨第十届COA国际学术大会论文集	Exclude references after reading the title and abstract (Inconsistent with the purpose of the study)
1183	Mei-ren Zhang; Meng-qiang Xiao; Li-xin Chen; Ji-zhao Jiang	2015	[An abnormal deeper lateral femoral notch is an indirect evidence for anterior cruciate ligament tear]	Zhongguo gu shang = China journal of orthopaedics and traumatology	Exclude references after reading the title and abstract (Inconsistent with the purpose of the study)
1184	J. Yaqoob; M. S. Alam; N. Khalid	2015	Diagnostic accuracy of magnetic resonance imaging in assessment of meniscal and ACL tear: Correlation with arthroscopy	Pakistan Journal of Medical Sciences	Exclude references after reading the title and abstract (Inconsistent with the purpose of the study)
1185	Megan R. Wolf; Christopher D. Murawski; Floor M. van Diek; Carola F. van Eck; Yihe Huang; Freddie H. Fu	2015	Intercondylar notch dimensions and graft failure after single- and double-bundle anterior cruciate ligament reconstruction	Knee surgery, sports traumatology, arthroscopy : official journal of the ESSKA	Exclude references after reading the title and abstract (Inconsistent with the purpose of the study)
1186	Edward M. Wojtys; Mary L. Jannausch; Jennifer L. Kreinbrink; Siobán D. Harlow; MaryFran R. Sowers	2015	Athletic activity and hormone concentrations in high school female athletes	Journal of athletic training	Exclude references after reading the title and abstract (Inconsistent with the purpose of the study)
1187	Jonathan N. Watson; Katharine J. Wilson; Christopher M. LaPrade; Nicholas I. Kennedy; Kevin J. Campbell; Mark R. Hutchinson; Coen A. Wijdicks; Robert F. LaPrade	2015	Iatrogenic injury of the anterior meniscal root attachments following anterior cruciate ligament reconstruction tunnel reaming	Knee surgery, sports traumatology, arthroscopy : official journal of the ESSKA	Exclude references after reading the title and abstract (Inconsistent with the purpose of the study)
1188	L. G. Wang; R. R. Regatte	2015	T<sub>1ρ</sub> MRI of Human Musculoskeletal System	Journal of Magnetic Resonance Imaging	Exclude references after reading the title and abstract (Inconsistent with the purpose of the study)
1189	L. G. Wang; G. Chang; J. Bencardino; J. S. Babb; A. Rokito; L. Jazrawi; O. Sherman; R. R. Regatte	2015	T1rho MRI at 3T of Menisci in Patients With Acute Anterior Cruciate Ligament (ACL) Injury	Journal of Magnetic Resonance Imaging	Exclude references after reading the title and abstract (Inconsistent with the purpose of the study)
1190	Ligong Wang; Ravinder R. Regatte	2015	T₁ρ MRI of human musculoskeletal system	Journal of magnetic resonance imaging : JMRI	Exclude references after reading the title and abstract (Inconsistent with the purpose of the study)
1191	L. Wang; R. R. Regatte	2015	T1ρ MRI of human musculoskeletal system	Journal of Magnetic Resonance Imaging	Exclude references after reading the title and abstract (Inconsistent with the purpose of the study)
1192	M. J. Tuite; M. J. Kransdorf; F. D. Beaman; R. S. Adler; B. Amini; M. Appel; S. A. Bernard; M. E. Dempsey; I. B. Fries; B. S. Greenspan; B. Khurana; T. J. Mosher; E. A. Walker; R. J. Ward; D. E. Wessell; B. N. Weissman	2015	ACR Appropriateness Criteria Acute Trauma to the Knee	Journal of the American College of Radiology	Exclude references after reading the title and abstract (Inconsistent with the purpose of the study)
1193	R. Sutter; B. C. Stoel; F. M. Buck; G. Andreisek; J. N. Morelli; J. Hodler; X. M. Li; C. W. A. Pfirrmann	2015	Internal Derangements of Joints-Past, Present, and Future	Investigative Radiology	Exclude references after reading the title and abstract (Inconsistent with the purpose of the study)
1194	C. Simpfendorfer; A. Miniaci; N. Subhas; C. S. Winalski; H. Ilaslan	2015	Pseudocyclops: two cases of ACL graft partial tears mimicking cyclops lesions on MRI	Skeletal Radiology	Exclude references after reading the title and abstract (Inconsistent with the purpose of the study)
1195	K. G. Shea; J. D. Polousky; J. C. Jacobs; T. J. Ganley; S. K. Aoki; N. L. Grimm; S. N. Parikh	2015	The Patellar Insertion of the Medial Patellofemoral Ligament in Children: A Cadaveric Study	Journal of Pediatric Orthopaedics	Exclude references after reading the title and abstract (Inconsistent with the purpose of the study)
1196	M. I. Sharifah; C. L. Lee; A. Suraya; A. Johan; A. F. Syed; S. P. Tan	2015	Accuracy of MRI in the diagnosis of meniscal tears in patients with chronic ACL tears	Knee surgery, sports traumatology, arthroscopy : official journal of the ESSKA	Exclude references after reading the title and abstract (Inconsistent with the purpose of the study)
1197	Benjamin G. Serpell; Jennie M. Scarvell; Mark R. Pickering; Nick B. Ball; Phillip Newman; Diana Perriman; John Warmenhoven; Paul N. Smith	2015	Medial and lateral hamstrings and quadriceps co-activation affects knee joint kinematics and ACL elongation: a pilot study	BMC musculoskeletal disorders	Exclude references after reading the title and abstract (Inconsistent with the purpose of the study)
1198	Mônica Raquel Sbeghen; Evandra Maria Voltarelli; Tácito Graminha Campois; Elza Kimura; Sandra Mara Alessi Aristides; Luzmarina Hernandes; Wilker Caetano; Noboru Hioka; Maria Valdrinez Campana Lonardoni; Thaís Gomes Verzignassi Silveira	2015	Topical and Intradermal Efficacy of Photodynamic Therapy with Methylene Blue and Light-Emitting Diode in the Treatment of Cutaneous Leishmaniasis Caused by Leishmania braziliensis	Journal of lasers in medical sciences	Exclude references after reading the title and abstract (Inconsistent with the purpose of the study)
1199	K. E. Radcliff; M. M. Hussain; M. Moldavsky; N. F. Klocke; A. Vaccaro; T. J. Albert; S. Khalil; B. S. Bucklen	2015	Stabilization of the craniocervical junction after an internal dislocation injury: an in vitro study	Spine Journal	Exclude references after reading the title and abstract (Inconsistent with the purpose of the study)
1200	Jin Qu; Andrew R. Thoreson; Kai-Nan An; Peter C. Amadio; Chunfeng Zhao	2015	What is the best candidate allograft for ACL reconstruction? An in vitro mechanical and histologic study in a canine model	Journal of biomechanics	Exclude references after reading the title and abstract (Inconsistent with the purpose of the study)
1201	Dragos Popescu; Sergi Sastre; Ana Isabel Garcia; Xavier Tomas; Diego Reategui; Miguel Caballero	2015	MR-arthrography assessment after repair of chronic meniscal tears	Knee surgery, sports traumatology, arthroscopy : official journal of the ESSKA	Exclude references after reading the title and abstract (Inconsistent with the purpose of the study)
1202	V. Pedoia; D. A. Lansdown; M. Zaid; C. E. McCulloch; R. Souza; C. B. Ma; X. Li	2015	Three-dimensional MRI-based statistical shape model and application to a cohort of knees with acute ACL injury	Osteoarthritis and Cartilage	Exclude references after reading the title and abstract (Inconsistent with the purpose of the study)
1203	B. Pass; P. Robinson; R. Hodgson; A. J. Grainger	2015	Can a single isotropic 3D fast spin echo sequence replace three-plane standard proton density fat-saturated knee MRI at 1.5T?	British Journal of Radiology	Exclude references after reading the title and abstract (Inconsistent with the purpose of the study)
1204	Khalid Parvez; Abdul Rahman Saud Al-Arfaj; Muhammad Afzal Hamdani; Faisal Naseeb; Abdulkader Daif; Sajjad Hussain	2015	Pattern of MRI brain in neuro-psychiatric SLE. Effect of anti-phospholipid antibodies: A study at a tertiary care teaching hospital	Pakistan journal of medical sciences	Exclude references after reading the title and abstract (Inconsistent with the purpose of the study)
1205	K. K. Park; A. Hosseini; T. Y. Tsai; Y. M. Kwon; G. Li	2015	Elongation of the collateral ligaments after cruciate retaining total knee arthroplasty and the maximum flexion of the knee	Journal of Biomechanics	Exclude references after reading the title and abstract (Inconsistent with the purpose of the study)
1206	Ü Özen; A. Anil; S. Ömeroglu; T. Peker; Z. K. Coskun; A. F. Liman	2015	Comparative Investigation of the Fetus and Adult Joint Ligament in the Knee and Elbow with Structural Levels	International Journal of Morphology	Exclude references after reading the title and abstract (Inconsistent with the purpose of the study)
1207	T. Oshima; J. Nakase; Y. Takata; H. Numata; H. Tsuchiya	2015	Poor static balance is a novel risk factor for non-contact anterior cruciate ligament injury	Orthopaedic Journal of Sports Medicine	Exclude references after reading the title and abstract (Inconsistent with the purpose of the study)
1208	P. Omoumi; F. R. Verdun; R. Guggenberger; G. Andreisek; F. Becce	2015	Dual-Energy CT: Basic Principles, Technical Approaches, and Applications in Musculoskeletal Imaging (Part 2)	Seminars in Musculoskeletal Radiology	Exclude references after reading the title and abstract (Inconsistent with the purpose of the study)
1209	P. Omoumi; N. Michoux; F. W. Roemer; E. Thienpont; B. C. Vande Berg	2015	Cartilage thickness at the posterior medial femoral condyle is increased in femorotibial knee osteoarthritis: a cross-sectional CT arthrography study (Part 2)	Osteoarthritis and Cartilage	Exclude references after reading the title and abstract (Inconsistent with the purpose of the study)
1210	Vivek M. Morey; Hira Lal Nag; Buddhadev Chowdhury; Sukesh Rao Sankineani; Sameer M. Naranje	2015	A prospective comparative study of clinical and functional outcomes between anatomic double bundle and single bundle hamstring grafts for arthroscopic anterior cruciate ligament reconstruction	International journal of surgery (London, England)	Exclude references after reading the title and abstract (Inconsistent with the purpose of the study)
1211	Milena Menegazzo Miranda; Carolina Panis; Suelen Santos da Silva; Juliana Aparecida Macri; Natalia Yoshie Kawakami; Thiago Hideki Hayashida; Tiago Bervelieri Madeira; Vinicius Ricardo Acquaro, Jr.; Suzana Lucy Nixdorf; Luciana Pizzatti; Sérgio Ricardo Ambrósio; Rubens Cecchini; Nilton Syogo Arakawa; Waldiceu Aparecido Verri, Jr.; Ivete Conchon Costa; Wander Rogério Pavanelli	2015	Kaurenoic Acid Possesses Leishmanicidal Activity by Triggering a NLRP12/IL-1β/cNOS/NO Pathway	Mediators of inflammation	Exclude references after reading the title and abstract (Inconsistent with the purpose of the study)
1212	D. McKean; P. Yoong; S. Yanny; E. Thomee; D. Grant; J. L. Teh; R. Mansour	2015	The popliteal fibular ligament in acute knee trauma: patterns of injury on MR imaging	Skeletal Radiology	Exclude references after reading the title and abstract (Inconsistent with the purpose of the study)
1213	Matthew J. Matava; Robert A. Arciero; Keith M. Baumgarten; James L. Carey; Thomas M. DeBerardino; Sharon L. Hame; Jo A. Hannafin; Bruce S. Miller; Carl W. Nissen; Timothy N. Taft; Brian R. Wolf; Rick W. Wright	2015	Multirater agreement of the causes of anterior cruciate ligament reconstruction failure: a radiographic and video analysis of the MARS cohort	The American journal of sports medicine	Exclude references after reading the title and abstract (Inconsistent with the purpose of the study)
1214	M. Marcon; B. Ciritsis; C. Laux; D. Nanz; M. A. Fischer; G. Andreisek; E. J. Ulbrich	2015	Quantitative and qualitative MR-imaging assessment of vastus medialis muscle volume loss in asymptomatic patients after anterior cruciate ligament reconstruction	Journal of Magnetic Resonance Imaging	Exclude references after reading the title and abstract (Inconsistent with the purpose of the study)
1215	V. Madonna; D. Screpis; V. Condello; G. Piovan; A. Russo; M. Guerriero; C. Zorzi	2015	A novel technique for combined medial collateral ligament and posterior oblique ligament reconstruction: technical note	Knee surgery, sports traumatology, arthroscopy : official journal of the ESSKA	Exclude references after reading the title and abstract (Inconsistent with the purpose of the study)
1216	T. D. MacLeod; K. Subburaj; S. Wu; D. Kumar; C. Wyatt; R. B. Souza	2015	Magnetic resonance analysis of loaded meniscus deformation: a novel technique comparing participants with and without radiographic knee osteoarthritis	Skeletal Radiology	Exclude references after reading the title and abstract (Inconsistent with the purpose of the study)
1217	R. B. Lundquist; G. R. Matcuk; A. J. Schein; M. R. Skalski; E. A. White; D. M. Forrester; C. J. Gottsegen; D. B. Patel	2015	Posteromedial Corner of the Knee: The Neglected Corner	Radiographics	Exclude references after reading the title and abstract (Inconsistent with the purpose of the study)
1218	H. Li; S. Chen; H. Y. Tao; S. Y. Chen	2015	Quantitative MRI T2 Relaxation Time Evaluation of Knee Cartilage Comparison of Meniscus-Intact and -Injured Knees After Anterior Cruciate Ligament Reconstruction	American Journal of Sports Medicine	Exclude references after reading the title and abstract (Inconsistent with the purpose of the study)
1219	D. A. Lansdown; M. Zaid; V. Pedoia; K. Subburaj; R. Souza; C. Benjamin; X. J. Li	2015	Reproducibility measurements of three methods for calculating in vivo MR-based knee kinematics	Journal of Magnetic Resonance Imaging	Exclude references after reading the title and abstract (Inconsistent with the purpose of the study)
1220	D. A. Lansdown; C. Allen; M. Zaid; S. Wu; K. Subburaj; R. Souza; B. T. Feeley; X. Li; C. B. Ma	2015	A comprehensive in vivo kinematic, quantitative MRI and functional evaluation following ACL reconstruction - A comparison between mini-two incision and anteromedial portal femoral tunnel drilling	Knee	Exclude references after reading the title and abstract (Inconsistent with the purpose of the study)
1221	R. M. Kwee; S. Ahlawat; A. J. Kompel; J. N. Morelli; L. M. Fayad; B. A. Zikria; S. Demehri	2015	Association of mucoid degeneration of anterior cruciate ligament with knee meniscal and cartilage damage	Osteoarthritis and Cartilage	Exclude references after reading the title and abstract (Inconsistent with the purpose of the study)
1222	A. B. Knudsen; M. Larsen; A. L. Mackey; M. Hjort; K. K. Hansen; K. Qvortrup; M. Kjaer; M. R. Krogsgaard	2015	The human myotendinous junction: an ultrastructural and 3D analysis study	Scandinavian journal of medicine & science in sports	Exclude references after reading the title and abstract (Inconsistent with the purpose of the study)
1223	S. I. Kim; H. J. Park; S. Y. Lee; E. C. Chung; H. J. Kwon; J. G. Cha; S. Kim	2015	Usefulness of oblique coronal and sagittal MR images of the knee after double-bundle and selective anterior cruciate ligament reconstructions	Acta Radiologica	Exclude references after reading the title and abstract (Inconsistent with the purpose of the study)
1224	N. H. Kim; M. H. Jeon; T. H. Kim; G. Y. Yeom	2015	Effect of Embedded RF Pulsing for Selective Etching of SiO2 in the Dual-Frequency Capacitive Coupled Plasmas	J Nanosci Nanotechnol	Exclude references after reading the title and abstract (Inconsistent with the purpose of the study)
1225	Ata M. Kiapour; Matthew R. Shalvoy; Martha M. Murray; Braden C. Fleming	2015	Validation of porcine knee as a sex-specific model to study human anterior cruciate ligament disorders	Clinical orthopaedics and related research	Exclude references after reading the title and abstract (Inconsistent with the purpose of the study)
1226	K. T. Kang; S. H. Kim; J. Son; Y. H. Lee; H. J. Chun	2015	Probabilistic Approach for Determining the Material Properties of Meniscal Attachments <i>In Vivo</i> Using Magnetic Resonance Imaging and a Finite Element Model	Journal of Computational Biology	Exclude references after reading the title and abstract (Inconsistent with the purpose of the study)
1227	H. A. Kamal; N. Abdelwahab; N. E. El-Liethy	2015	The role of oblique axial MR imaging in the diagnosis of ACL bundle lesions	Egyptian Journal of Radiology and Nuclear Medicine	Exclude references after reading the title and abstract (Inconsistent with the purpose of the study)
1228	A. Jawahar; Y. Lu; G. Okur; S. Kliethermes; L. Lomasney	2015	Gastrocnemius tendinosis - A frequent finding on MRI knee examination	European Journal of Radiology	Exclude references after reading the title and abstract (Inconsistent with the purpose of the study)
1229	K. Huétink; B. C. Stoel; I. Watt; M. Kloppenburg; J. L. Bloem; S. H. Malm; R. van't Klooster; Rghh Nelissen	2015	Identification of factors associated with the development of knee osteoarthritis in a young to middle-aged cohort of patients with knee complaints	Clinical Rheumatology	Exclude references after reading the title and abstract (Inconsistent with the purpose of the study)
1230	S. N. Hofstede; K. A. Nouta; W. Jacobs; M. L. van Hooff; A. B. Wymenga; B. G. Pijls; Rghh Nelissen; P. J. Marang‐van de Mheen	2015	Mobile bearing vs fixed bearing prostheses for posterior cruciate retaining total knee arthroplasty for postoperative functional status in patients with osteoarthritis and rheumatoid arthritis	Cochrane Database of Systematic Reviews	Exclude references after reading the title and abstract (Inconsistent with the purpose of the study)
1231	Kyle Harris; Jeffrey Bradford Driban; Michael R. Sitler; Nicole M. Cattano; Jennifer M. Hootman	2015	Five-year clinical outcomes of a randomized trial of anterior cruciate ligament treatment strategies: an evidence-based practice paper	Journal of athletic training	Exclude references after reading the title and abstract (Inconsistent with the purpose of the study)
1232	F. Hamido; H. Al Harran; A. R. Al Misfer; T. El Khadrawe; M. G. Morsy; A. Talaat; A. Elias; A. Nagi	2015	Augmented short undersized hamstring tendon graft with LARS® artificial ligament versus four-strand hamstring tendon in anterior cruciate ligament reconstruction: preliminary results	Orthopaedics & traumatology, surgery & research : OTSR	Exclude references after reading the title and abstract (Inconsistent with the purpose of the study)
1233	A. Grimberg; H. Shirazian; H. Torshizy; E. Smitaman; E. Y. Chang; D. L. Resnick	2015	Deep lateral notch sign and double notch sign in complete tears of the anterior cruciate ligament: MR imaging evaluation	Skeletal Radiology	Exclude references after reading the title and abstract (Inconsistent with the purpose of the study)
1234	C. A. Görmeli; G. Görmeli; B. Y. Öztürk; Z. Özdemir; A. S. Kahraman; O. Yıldırım; H. Gözükarab	2015	The effect of the intercondylar notch width index on anterior cruciate ligament injuries: a study on groups with unilateral and bilateral ACL injury	Acta orthopaedica Belgica	Exclude references after reading the title and abstract (Inconsistent with the purpose of the study)
1235	L. H. Gimber; L. R. Scalcione; A. Rowan; J. C. Hardy; D. M. Melville; M. S. Taljanovic	2015	Multiligamentous injuries and knee dislocations	Skeletal Radiology	Exclude references after reading the title and abstract (Inconsistent with the purpose of the study)
1236	L. Gao; H. Yuan; Z. Zheng	2015	MRI findings of anterior cruciate ligament graft tear	Chinese Journal of Radiology (China)	Exclude references after reading the title and abstract (Inconsistent with the purpose of the study)
1237	I. Gans; M. A. Bedoya; V. Ho-Fung; T. J. Ganley	2015	Diagnostic performance of magnetic resonance imaging and pre-surgical evaluation in the assessment of traumatic intra-articular knee disorders in children and adolescents: what conditions still pose diagnostic challenges?	Pediatric Radiology	Exclude references after reading the title and abstract (Inconsistent with the purpose of the study)
1238	Braden C. Fleming; Benedikt L. Proffen; Patrick Vavken; Matthew R. Shalvoy; Jason T. Machan; Martha M. Murray	2015	Increased platelet concentration does not improve functional graft healing in bio-enhanced ACL reconstruction	Knee surgery, sports traumatology, arthroscopy : official journal of the ESSKA	Exclude references after reading the title and abstract (Inconsistent with the purpose of the study)
1239	E. England; R. D. Wissman; K. Mehta; M. Burch; A. Kaiser; T. Y. Li	2015	Cysts of the anterior horn lateral meniscus and the ACL: is there a relationship?	Skeletal Radiology	Exclude references after reading the title and abstract (Inconsistent with the purpose of the study)
1240	Audrey R. C. Elias; Anthony E. Kinney; Ryan L. Mizner	2015	HIGH REPETITION JUMP TRAINING COUPLED WITH BODY WEIGHT SUPPORT IN A PATIENT WITH KNEE PAIN AND PRIOR HISTORY OF ANTERIOR CRUCIATE LIGAMENT RECONSTRUCTION: A CASE REPORT	International journal of sports physical therapy	Exclude references after reading the title and abstract (Inconsistent with the purpose of the study)
1241	Audrey R. C. Elias; Curt D. Hammill; Ryan L. Mizner	2015	Changes in quadriceps and hamstring cocontraction following landing instruction in patients with anterior cruciate ligament reconstruction	The Journal of orthopaedic and sports physical therapy	Exclude references after reading the title and abstract (Inconsistent with the purpose of the study)
1242	E. W. Edmonds; M. Bathen; T. P. Bastrom	2015	Normal Parameters of the Skeletally Immature Knee: Developmental Changes on Magnetic Resonance Imaging	Journal of Pediatric Orthopaedics	Exclude references after reading the title and abstract (Inconsistent with the purpose of the study)
1243	T. Dwyer; J. S. Shantz; J. Chahal; D. Wasserstein; R. Schachar; K. M. Kulasegaram; J. Theodoropoulos; R. Greben; D. Ogilvie-Harris	2015	Simulation of Anterior Cruciate Ligament Reconstruction in a Dry Model	American Journal of Sports Medicine	Exclude references after reading the title and abstract (Inconsistent with the purpose of the study)
1244	Michael R. Donohue; Samantha M. Ellis; Erika M. Heinbaugh; Mitchell L. Stephenson; Qin Zhu; Boyi Dai	2015	Differences and correlations in knee and hip mechanics during single-leg landing, single-leg squat, double-leg landing, and double-leg squat tasks	Research in sports medicine (Print)	Exclude references after reading the title and abstract (Inconsistent with the purpose of the study)
1245	C. J. Donnelly; B. C. Elliott; T. L. A. Doyle; C. F. Finch; A. R. Dempsey; D. G. Lloyd	2015	Changes in muscle activation following balance and technique training and a season of Australian football	Journal of science and medicine in sport	Exclude references after reading the title and abstract (Inconsistent with the purpose of the study)
1246	A. Deveci; D. Cankaya; S. Yilmaz; G. Özdemir; E. Arslantas; M. Bozkurt	2015	The arthroscopical and radiological corelation of lever sign test for the diagnosis of anterior cruciate ligament rupture	Springerplus	Exclude references after reading the title and abstract (Inconsistent with the purpose of the study)
1247	A. I. DeAngelis; A. R. Needle; T. W. Kaminski; T. R. Royer; C. A. Knight; C. B. Swanik	2015	An acoustic startle alters knee joint stiffness and neuromuscular control	Scandinavian journal of medicine & science in sports	Exclude references after reading the title and abstract (Inconsistent with the purpose of the study)
1248	Vitor Barion Castro de Pádua; Hilário Maldonado; Júlio César Rodrigues Vilela; Alexandre Ribeira Provenza; Cleverson Monteiro; Heleno Cavalcante de Oliveira Neto	2015	COMPARATIVE STUDY OF ACL RECONSTRUCTION WITH ANATOMICAL POSITIONING OF THE TUNNELS USING THE PATELLAR TENDON VERSUS HAMSTRING TENDON	Revista brasileira de ortopedia	Exclude references after reading the title and abstract (Inconsistent with the purpose of the study)
1249	Márcio de Oliveira Carneiro; Thiago de Almeida Monteiro; Marcos Renato Zenovello Bueno; Jorge Luis Augustin Júnior	2015	Fracture of the proximal extremity of the tibia after anterior cruciate ligament reconstruction: case report	Revista brasileira de ortopedia	Exclude references after reading the title and abstract (Inconsistent with the purpose of the study)
1250	Rodolfo de Melo Nunes; Morgana Ramos Martins; Francisco Saraiva da Silva Junior; Ana Caroline Rocha de Melo Leite; Virgínia Claudia Carneiro Girão; Fernando de Queiroz Cunha; Aryana Lushese Lima Feitosa Marinho; Ana Carolina Matias Dinelly Pinto; Francisco Airton Castro Rocha	2015	Strontium ranelate analgesia in arthritis models is associated to decreased cytokine release and opioid-dependent mechanisms	Inflammation research : official journal of the European Histamine Research Society ... [et al.]	Exclude references after reading the title and abstract (Inconsistent with the purpose of the study)
1251	J. X. Cao; Y. M. Wang; X. Q. Kong; C. Yang; P. Wang	2015	Good interrater reliability of a new grading system in detecting traumatic bone marrow lesions in the knee by dual energy CT virtual non-calcium images	European Journal of Radiology	Exclude references after reading the title and abstract (Inconsistent with the purpose of the study)
1252	Robert H. Brophy; Amanda K. Haas; Laura J. Huston; Samuel K. Nwosu; Rick W. Wright	2015	Association of Meniscal Status, Lower Extremity Alignment, and Body Mass Index With Chondrosis at Revision Anterior Cruciate Ligament Reconstruction	The American journal of sports medicine	Exclude references after reading the title and abstract (Inconsistent with the purpose of the study)
1253	Michael R. Boniello; Paul M. Schwingler; Justin M. Bonner; Samuel P. Robinson; Andrew Cotter; Kevin F. Bonner	2015	Impact of Hamstring Graft Diameter on Tendon Strength: A Biomechanical Study	Arthroscopy : the journal of arthroscopic & related surgery : official publication of the Arthroscopy Association of North America and the International Arthroscopy Association	Exclude references after reading the title and abstract (Inconsistent with the purpose of the study)
1254	Alison M. Biercevicz; Benedikt L. Proffen; Martha M. Murray; Edward G. Walsh; Braden C. Fleming	2015	T2* relaxometry and volume predict semi-quantitative histological scoring of an ACL bridge-enhanced primary repair in a porcine model	Journal of orthopaedic research : official publication of the Orthopaedic Research Society	Exclude references after reading the title and abstract (Inconsistent with the purpose of the study)
1255	A. M. Biercevicz; B. L. Proffen; M. M. Murray; E. G. Walsh; B. C. Fleming	2015	T<inf>2</inf>∗ relaxometry and volume predict semi-quantitative histological scoring of an ACL bridge-enhanced primary repair in a porcine model	Journal of Orthopaedic Research	Exclude references after reading the title and abstract (Inconsistent with the purpose of the study)
1256	A. M. Biercevicz; M. R. Akelman; L. E. Rubin; E. G. Walsh; D. Merck; B. C. Fleming	2015	The uncertainty of predicting intact anterior cruciate ligament degeneration in terms of structural properties using T(2)(*) relaxometry in a human cadaveric model	Journal of biomechanics	Exclude references after reading the title and abstract (Inconsistent with the purpose of the study)
1257	A. M. Biercevicz; M. R. Akelman; P. D. Fadale; M. J. Hulstyn; R. M. Shalvoy; G. J. Badger; G. A. Tung; H. L. Oksendahl; B. C. Fleming	2015	MRI volume and signal intensity of ACL graft predict clinical, functional, and patient-oriented outcome measures after ACL reconstruction	The American journal of sports medicine	Exclude references after reading the title and abstract (Inconsistent with the purpose of the study)
1258	Mehdi Bamorovat; Iraj Sharifi; Shahriar Dabiri; Mohammad Ali Mohammadi; Majid Fasihi Harandi; Mehdi Mohebali; Mohammad Reza Aflatoonian; Alireza Keyhani	2015	Leishmania tropica in Stray Dogs in Southeast Iran	Iranian journal of public health	Exclude references after reading the title and abstract (Inconsistent with the purpose of the study)
1259	Alexandre Almeida; Múrcio Rangel Valin; Ramon Ferreira; Gilberto Roveda; Nayvaldo Couto de Almeida; Ana Paula Agostini	2015	EVALUATION OF THE RESULTS OF ARTHROSCOPIC ACL RECONSTRUCTION WITH AUTOGENOUS FLEXOR TENDONS	Revista brasileira de ortopedia	Exclude references after reading the title and abstract (Inconsistent with the purpose of the study)
1260	Alexandre Almeida; Gilberto Roveda; Márcio Rangel Valin; Nayvaldo Couto de Almeida; Vanderlei Sartor; Soraya Melina Alves	2015	COMPLICATIONS OF THE SCREW/WASHER TIBIAL FIXATION TECHNIQUE FOR KNEE LIGAMENT RECONSTRUCTION	Revista brasileira de ortopedia	Exclude references after reading the title and abstract (Inconsistent with the purpose of the study)
1261		2015	A prospective randomized comparison using MRI of two distinct allogenic tissue constructs for anterior cruciate ligament reconstruction	Orthopaedic journal of sports medicine. 3 (3 supplement 1) (no pagination), 2015. Date of publication: 2015.	Exclude references after reading the title and abstract (Inconsistent with the purpose of the study)
1262	韦日宇	2014	1.5T磁共振成像在髌骨半脱位诊断中的临床价值	中国农村卫生	Exclude references after reading the title and abstract (Inconsistent with the purpose of the study)
1263	陈旭高; 胡缙鸽; 叶国伟; 邹建勋; 雷新军	2014	膝关节弯曲位3T磁共振成像的临床分析	医学影像学杂志	Exclude references after reading the title and abstract (Inconsistent with the purpose of the study)
1264	陈啸; 黄竟敏	2014	前交叉韧带重建过程中韧带末端缝合固定的生物力学特征	中国组织工程研究	Exclude references after reading the title and abstract (Inconsistent with the purpose of the study)
1265	林洪光 %A 王鸿泰 %A 吕宏升 %A 尤瑞金 %A 陈昆 %A 郑文忠	2014	关节镜下保留残端手术与常规手术重建前交叉韧带疗效比较	临床骨科杂志	Exclude references after reading the title and abstract (Inconsistent with the purpose of the study)
1266	郑卓肇	2014	前交叉韧带重建后的MR评估	第十四届全国磁共振学术年会论文集	Exclude references after reading the title and abstract (Inconsistent with the purpose of the study)
1267	谢峰; 黄涛; 薛刚; 鞠晓伟; 吴晓光; 杨澜波	2014	前交叉韧带损伤MRI诊断价值	第二十一届全国中西医结合骨伤科学术研讨会暨骨伤科分会换届大会	Exclude references after reading the title and abstract (Inconsistent with the purpose of the study)
1268	臧建华; 刘建军; 张瑛; 赵云辉; 付明华; 诺尔黑扎; 王永峰; 白伟强	2014	军事训练膝关节应力性损伤部分风险因素探讨	西北国防医学杂志	Exclude references after reading the title and abstract (Inconsistent with the purpose of the study)
1269	臧建华; 刘建军; 张瑛; 赵云辉; 付明华; 努尔黑扎; 王永峰; 白伟强	2014	军事训练膝关节不同应力性损伤的高场MRI表现	临床军医杂志	Exclude references after reading the title and abstract (Inconsistent with the purpose of the study)
1270	翁磊; 程克斌; 张晶; 徐黎; 张薇; 梁伟; 程晓光	2014	前交叉韧带黏液样变性的MRI表现和伴随征象	磁共振成像	Exclude references after reading the title and abstract (Inconsistent with the purpose of the study)
1271	田晓梅; 张国福; 张鹤; 王添平; 何之彦	2014	MR 扩散加权成像在卵巢实性肿块的鉴别价值	放射学实践	Exclude references after reading the title and abstract (Inconsistent with the purpose of the study)
1272	王伯胤	2014	3.0T MR TSE T1WI、TSE PDWI(FS)序列在前交叉韧带损伤中的诊断价值	2014年浙江省医学会放射学学术年会	Exclude references after reading the title and abstract (Inconsistent with the purpose of the study)
1273	欧建宏	2014	MR与CT在膝关节交叉韧带损伤诊治重建中的应用对比	吉林医学	Exclude references after reading the title and abstract (Inconsistent with the purpose of the study)
1274	桂凯红	2014	膝关节交叉韧带损伤诊治重建中MR与CT的应用价值和优势对比研究	中国医药导刊	Exclude references after reading the title and abstract (Inconsistent with the purpose of the study)
1275	杨献峰; 王冬梅; 陈东阳; 朱斌; 蒋青	2014	前交叉韧带重建术后评价的CT和磁共振成像比较研究	上海交通大学学报（医学版）	Exclude references after reading the title and abstract (Inconsistent with the purpose of the study)
1276	杨洪富; 王其军; 王萌; 刘红光; 刘京运	2014	兔膝退变软骨MRI与软骨内基质金属蛋白酶-13(MMP-13)表达的研究	青岛医药卫生	Exclude references after reading the title and abstract (Inconsistent with the purpose of the study)
1277	李松; 何飞; 杨光; 许明卿; 华闻达; 刘洋	2014	骨科虚拟手术系统辅助前交叉韧带重建手术流程的建立	昆明医科大学学报	Exclude references after reading the title and abstract (Inconsistent with the purpose of the study)
1278	孙秋德	2014	MR对关节周围骨及其附属结构损伤的临床评价	中国医学创新	Exclude references after reading the title and abstract (Inconsistent with the purpose of the study)
1279	孙秋德	2014	军事训练相关性膝关节隐匿骨折的 MRI 评价	创伤外科杂志	Exclude references after reading the title and abstract (Inconsistent with the purpose of the study)
1280	孙晓新; 余家阔; 张柳; 郑卓肇; 王健; 龚喜; 陈连旭; 王永健	2014	儿童症状性外侧盘状半月板患者前交叉韧带形态及信号变化的MRI影像学研究	中国矫形外科杂志	Exclude references after reading the title and abstract (Inconsistent with the purpose of the study)
1281	吴爱琴	2014	MR 3D CUBE T2序列对膝关节解剖结构的显示价值	2014年浙江省医学会放射学学术年会	Exclude references after reading the title and abstract (Inconsistent with the purpose of the study)
1282	刘松波; 王宇; 刘铭; 刘宪民	2014	关节镜下早期手术治疗前交叉韧带损伤	第十三届亚洲运动医学大会论文集	Exclude references after reading the title and abstract (Inconsistent with the purpose of the study)
1283	刘晓春	2014	MR与CT应用于膝关节交叉韧带损伤诊治重建中的临床价值研究	中国卫生标准管理	Exclude references after reading the title and abstract (Inconsistent with the purpose of the study)
1284	刘亚静; 姜立杰; 迟宝权; 李慧亭	2014	交叉韧带囊肿MR影像与临床表现分析	医学信息·上旬刊	Exclude references after reading the title and abstract (Inconsistent with the purpose of the study)
1285	M. W. You; J. S. Park; S. Y. Park; W. Jin; K. N. Ryu	2014	Posterior root of lateral meniscus: the detailed anatomic description on 3T MRI	Acta Radiologica	Exclude references after reading the title and abstract (Inconsistent with the purpose of the study)
1286	P. Yoong; R. Mansour	2014	Internal derangement of the knee in fibular hemimelia: Radiographic and MRI findings	Knee	Exclude references after reading the title and abstract (Inconsistent with the purpose of the study)
1287	M. A. Yoon; J. Y. Choi; H. K. Lim; H. J. Yoo; S. H. Hong; J. A. Choi; H. S. Kang	2014	High prevalence of abnormal MR findings of the distal semimembranosus tendon: Contributing factors based on demographic, radiographic, and MR features	American Journal of Roentgenology	Exclude references after reading the title and abstract (Inconsistent with the purpose of the study)
1288	Jie Yao; Chun Yi Wen; Ming Zhang; Jason Tak-Man Cheung; Chunhoi Yan; Kwong-Yuen Chiu; William Weijia Lu; Yubo Fan	2014	Effect of tibial drill-guide angle on the mechanical environment at bone tunnel aperture after anatomic single-bundle anterior cruciate ligament reconstruction	International orthopaedics	Exclude references after reading the title and abstract (Inconsistent with the purpose of the study)
1289	X. F. Yang; D. M. Wang; D. Y. Chen; B. Zhu; Q. Jiang	2014	Comparative study of CT and magnetic resonance imaging for postoperative evaluation of anterior cruciate ligament reconstruction	Journal of Shanghai Jiaotong University (Medical Science)	Exclude references after reading the title and abstract (Inconsistent with the purpose of the study)
1290	R. D. Wissman; E. England; K. Mehta; J. Nepute; N. Von Fischer; J. Apgar; A. Javadi	2014	Patellotibial contusions in anterior cruciate ligament tears	Skeletal Radiology	Exclude references after reading the title and abstract (Inconsistent with the purpose of the study)
1291	R. D. Wissman; E. England; K. Mehta; S. Boateng; A. Javadi; P. Smith; S. Brown	2014	Patellotibial contusions: A rare cruciate ligament injury pattern	Journal of Computer Assisted Tomography	Exclude references after reading the title and abstract (Inconsistent with the purpose of the study)
1292	H. Wegmann; S. Tschauner; G. Singer; R. Marterer; R. Eberl; E. Sorantin	2014	The Pediatric Knee: Diagnosis and Management of Ligament Injuries	Seminars in Musculoskeletal Radiology	Exclude references after reading the title and abstract (Inconsistent with the purpose of the study)
1293	L. Wang; N. Salibi; G. Chang; J. T. Bencardino; J. S. Babb; A. Rokito; L. Jazrawi; O. Sherman; R. R. Regatte	2014	Evaluation of Subchondral Bone Marrow Lipids of Acute Anterior Cruciate Ligament (ACL)-Injured Patients at 3 T	Academic Radiology	Exclude references after reading the title and abstract (Inconsistent with the purpose of the study)
1294	R. A. Waltz; D. J. Solomon; M. T. Provencher	2014	A Radiographic Assessment of Failed Anterior Cruciate Ligament Reconstruction Can Magnetic Resonance Imaging Predict Graft Integrity?	American Journal of Sports Medicine	Exclude references after reading the title and abstract (Inconsistent with the purpose of the study)
1295	P. Van Dyck	2014	MR imaging of the knee at 3T--diagnostic performance and comparison with 1.5T	Jbr-btr	Exclude references after reading the title and abstract (Inconsistent with the purpose of the study)
1296	F. M. van Diek; M. R. Wolf; C. D. Murawski; C. F. van Eck; F. H. Fu	2014	Knee morphology and risk factors for developing an anterior cruciate ligament rupture: an MRI comparison between ACL-ruptured and non-injured knees	Knee surgery, sports traumatology, arthroscopy : official journal of the ESSKA	Exclude references after reading the title and abstract (Inconsistent with the purpose of the study)
1297	A. A. Theologis; B. Haughom; F. Liang; Y. Zhang; S. Majumdar; T. M. Link; C. B. Ma; X. J. Li	2014	Comparison of T1rho relaxation times between ACL-reconstructed knees and contralateral uninjured knees	Knee Surgery Sports Traumatology Arthroscopy	Exclude references after reading the title and abstract (Inconsistent with the purpose of the study)
1298	F. Taylor-Brown; C. R. Lamb; M. S. Tivers; A. Li	2014	Magnetic resonance imaging for detection of late meniscal tears in dogs following tibial tuberosity advancement for treatment of cranial cruciate ligament injury	Vet Comp Orthop Traumatol	Exclude references after reading the title and abstract (Inconsistent with the purpose of the study)
1299	Y. Tanaka; Y. Yonetani; Y. Shiozaki; T. Kanamoto; K. Kita; H. Amano; M. Kusano; M. Hirakawa; S. Horibe	2014	MRI analysis of single-, double-, and triple-bundle anterior cruciate ligament grafts	Knee Surgery, Sports Traumatology, Arthroscopy	Exclude references after reading the title and abstract (Inconsistent with the purpose of the study)
1300	H. L. Sun; Y. Y. Xu; Q. Yang; W. Wang	2014	Assessment of Tumor Grade and Angiogenesis in Colorectal Cancer: <i>Whole</i>-<i>volume Perfusion CT</i>	Academic Radiology	Exclude references after reading the title and abstract (Inconsistent with the purpose of the study)
1301	S. E. Sheehan; B. Khurana; G. Gaviola; K. W. Davis	2014	A Biomechanical Approach to Interpreting Magnetic Resonance Imaging of Knee Injuries	Magnetic Resonance Imaging Clinics of North America	Exclude references after reading the title and abstract (Inconsistent with the purpose of the study)
1302	L. M. Shapiro; E. J. McWalter; M. S. Son; M. Levenston; B. A. Hargreaves; G. E. Gold	2014	Mechanisms of Osteoarthritis in the Knee: MR Imaging Appearance	Journal of Magnetic Resonance Imaging	Exclude references after reading the title and abstract (Inconsistent with the purpose of the study)
1303	Timothy C. Sell; Jonathan S. Akins; Alexis R. Opp; Scott M. Lephart	2014	Relationship between tibial acceleration and proximal anterior tibia shear force across increasing jump distance	Journal of applied biomechanics	Exclude references after reading the title and abstract (Inconsistent with the purpose of the study)
1304	Satyavrata Samavedi; Prasad Vaidya; Prudhvidhar Gaddam; Abby R. Whittington; Aaron S. Goldstein	2014	Electrospun meshes possessing region-wise differences in fiber orientation, diameter, chemistry and mechanical properties for engineering bone-ligament-bone tissues	Biotechnology and bioengineering	Exclude references after reading the title and abstract (Inconsistent with the purpose of the study)
1305	H. G. Rosas	2014	Magnetic Resonance Imaging of the Meniscus	Magnetic Resonance Imaging Clinics of North America	Exclude references after reading the title and abstract (Inconsistent with the purpose of the study)
1306	U. Puh; N. Majcen; S. Hlebs; D. Rugelj	2014	Effects of Wii balance board exercises on balance after posterior cruciate ligament reconstruction	Knee Surgery Sports Traumatology Arthroscopy	Exclude references after reading the title and abstract (Inconsistent with the purpose of the study)
[truncated: 1,190 more rows]
