# Supplementary material for: Efficacy of virtual reality balance training on rehabilitation outcomes following anterior cruciate ligament reconstruction: A systematic review and meta-analysis
Source: PLoS One. 2025 Jan 14;20(1):e0316400. doi: 10.1371/journal.pone.0316400 (PMC11731729; doi:10.1371/journal.pone.0316400)
Supplement: S2 Data — (XLSX) [file pone.0316400.s005.xlsx]

## Sheet: Sheet1
IKDC
number	study	year	n1	mean1	sd1	n2	mean2	sd2	Name of data extractors	Date of data extraction	Confirmation that the study was eligible to be included in the review
1	Gsangaya	2023	15	93.93	0.961	15	92.87	1.19	Manual data extraction by Chao Du and Nei-Meng Gu	2024.01.28	Meet the inclusion and exclusion criteria of the article.
2	JIN	2022	56	86.24	4.15	56	80.66	5.29	Manual data extraction by Chao Du and Nei-Meng Gu	2024.01.28	Meet the inclusion and exclusion criteria of the article.
3	Li	2022	50	69.12	9.46	50	65.22	9.47	Manual data extraction by Chao Du and Nei-Meng Gu	2024.01.28	Meet the inclusion and exclusion criteria of the article.
4	Shi	2021	25	86.16	4.78	25	80.8	4.54	Manual data extraction by Chao Du and Nei-Meng Gu	2024.01.28	Meet the inclusion and exclusion criteria of the article.
Knee reaction time
number	study	year	n1	mean1	sd1	n2	mean2	sd2	Name of data extractors	Date of data extraction	Confirmation that the study was eligible to be included in the review
1	JIN	2022	56	0.92	0.14	56	1.22	0.17	Manual data extraction by Chao Du and Nei-Meng Gu	2024.01.28	Meet the inclusion and exclusion criteria of the article.
2	Shi	2020	36	0.94	0.26	36	1.24	0.41	Manual data extraction by Chao Du and Nei-Meng Gu	2024.01.28	Meet the inclusion and exclusion criteria of the article.
3	Zhang	2021	50	0.94	0.26	50	1.24	0.41	Manual data extraction by Chao Du and Nei-Meng Gu	2024.01.28	Meet the inclusion and exclusion criteria of the article.
Knee angle reproduction difference at 30°
number	study	year	n1	mean1	sd1	n2	mean2	sd2	Name of data extractors	Date of data extraction	Confirmation that the study was eligible to be included in the review
1	Li	2022	50	3.72	1.11	50	4.81	1.25	Manual data extraction by Chao Du and Nei-Meng Gu	2024.01.28	Meet the inclusion and exclusion criteria of the article.
2	Shi	2020	36	6.73	0.66	36	7.5	0.81	Manual data extraction by Chao Du and Nei-Meng Gu	2024.01.28	Meet the inclusion and exclusion criteria of the article.
Knee angle reproduction difference at 60°
number	study	year	n1	mean1	sd1	n2	mean2	sd2	Name of data extractors	Date of data extraction	Confirmation that the study was eligible to be included in the review
1	Li	2022	50	3.64	1.13	50	4.71	1.28	Manual data extraction by Chao Du and Nei-Meng Gu	2024.01.28	Meet the inclusion and exclusion criteria of the article.
2	Shi	2020	36	7.73	0.83	36	8.35	0.82	Manual data extraction by Chao Du and Nei-Meng Gu	2024.01.28	Meet the inclusion and exclusion criteria of the article.
VAS score
number	study	year	n1	mean1	sd1	n2	mean2	sd2	Name of data extractors	Date of data extraction	Confirmation that the study was eligible to be included in the review
1	Gsangaya	2023	15	0.4	0.51	15	0.93	0.7	Manual data extraction by Chao Du and Nei-Meng Gu	2024.01.28	Meet the inclusion and exclusion criteria of the article.
2	JIN	2022	26	2.04	0.3	26	2.56	0.42	Manual data extraction by Chao Du and Nei-Meng Gu	2024.01.28	Meet the inclusion and exclusion criteria of the article.
Holden grading
number	study	year	n1	mean1	sd1	n2	mean2	sd2	Name of data extractors	Date of data extraction	Confirmation that the study was eligible to be included in the review
1	JIN	2022	56	4.51	0.16	56	4.09	0.32	Manual data extraction by Chao Du and Nei-Meng Gu	2024.01.28	Meet the inclusion and exclusion criteria of the article.
2	Shi	2021	25	4.48	0.59	25	4.08	0.7	Manual data extraction by Chao Du and Nei-Meng Gu	2024.01.28	Meet the inclusion and exclusion criteria of the article.
EPT
number	study	year	n1	mean1	sd1	n2	mean2	sd2	Name of data extractors	Date of data extraction	Confirmation that the study was eligible to be included in the review
1	JIN	2022	56	86.21	7.3	56	78.43	6.47	Manual data extraction by Chao Du and Nei-Meng Gu	2024.01.28	Meet the inclusion and exclusion criteria of the article.
2	Shi	2021	25	93.76	8.21	25	77.04	8.61	Manual data extraction by Chao Du and Nei-Meng Gu	2024.01.28	Meet the inclusion and exclusion criteria of the article.
FPT
number	study	year	n1	mean1	sd1	n2	mean2	sd2	Name of data extractors	Date of data extraction	Confirmation that the study was eligible to be included in the review
1	JIN	2022	56	60.34	8.21	56	48.12	7.33	Manual data extraction by Chao Du and Nei-Meng Gu	2024.01.28	Meet the inclusion and exclusion criteria of the article.
2	Shi	2021	25	63.4	8.32	25	46	6.81	Manual data extraction by Chao Du and Nei-Meng Gu	2024.01.28	Meet the inclusion and exclusion criteria of the article.
