# Supplementary material for: Efficacy of virtual reality balance training on rehabilitation outcomes following anterior cruciate ligament reconstruction: A systematic review and meta-analysis
Source: PLoS One. 2025 Jan 14;20(1):e0316400. doi: 10.1371/journal.pone.0316400 (PMC11731729; doi:10.1371/journal.pone.0316400)
Supplement: S3 Data — (XLSX) [file pone.0316400.s006.xlsx]

## Sheet: Sheet1
publication bias
	Number of included studies	Included sample	limitation		Inconsistency		It is not certain whether it is direct evidence		Insufficient accuracy or wide confidence intervals		There is publication bias			Effect Size		Possible confounding factors may alter efficacy		dose-effect relationship
IKDC	4	146	-1	The blinding method is not clear.	-1	Higher heterogeneity.	0	direct evidence	-1	The sample size included in the study is relatively small.	0	not found		0	acceptable	0	not found	0	not found
Knee reaction time	3	142	-1	The blinding method is not clear.	0	Low heterotropy	0	direct evidence	-1	The sample size included in the study is relatively small.	0	not found		0	acceptable	0	not found	0	not found
Knee angle reproduction difference	2	86	-1	The blinding method is not clear.	0	Low heterotropy	0	direct evidence	-1	The sample size included in the study is relatively small.	0	not found		0	acceptable	0	not found	0	not found
VAS score	2	71	-1	The blinding method is not clear.	0	Low heterotropy	0	direct evidence	-1	The sample size included in the study is relatively small.	0	not found		0	acceptable	0	not found	0	not found
Holden grading	2	81	-1	The blinding method is not clear.	0	Low heterotropy	0	direct evidence	-1	The sample size included in the study is relatively small.	0	not found		0	acceptable	0	not found	0	not found
EPT	2	81	-1	The blinding method is not clear.	0	Low heterotropy	0	direct evidence	-1	The sample size included in the study is relatively small.	0	not found		0	acceptable	0	not found	0	not found
FPT	2	81	-1	The blinding method is not clear.	0	Low heterotropy	0	direct evidence	-1	The sample size included in the study is relatively small.	0	not found		0	acceptable	0	not found	0	not found
