# Supplementary material for: Efficacy of virtual reality balance training on rehabilitation outcomes following anterior cruciate ligament reconstruction: A systematic review and meta-analysis
Source: PLoS One. 2025 Jan 14;20(1):e0316400. doi: 10.1371/journal.pone.0316400 (PMC11731729; doi:10.1371/journal.pone.0316400)
Supplement: S4 Data — (XLSX) [file pone.0316400.s007.xlsx]

## Sheet: Sheet1
risk of bias
study	year	Random sequence generation (selection bias)	Allocation concealment (selection bias)	Blinding of participants and personnel (performance bias)	Blinding of outcome assessment (detection bias)	Incomplete outcome data (attrition bias)	Selective reporting (reporting bias)	Other bias
Gsangaya	2023	low risk (This paper describes the generation of random sequences)	unclear risk (Experimental design defect)	unclear risk (It's unavoidable during the test)	high risk (This paper explicitly stated that it was not blinded to the investigators and subjects, which may have some influence on the results of the trial)	low risk (The resulting data is complete)	low risk (This paper present a complete list of expected outcome metrics in the results)	low risk
Jin	2022	low risk (This paper describes the generation of random sequences)	unclear risk (Experimental design defect)	unclear risk (It's unavoidable during the test)	unclear risk (It's unavoidable during the test)	low risk (The resulting data is complete)	low risk (This paper present a complete list of expected outcome metrics in the results)	low risk
Li	2022	low risk (This paper describes the generation of random sequences)	unclear risk (Experimental design defect)	unclear risk (It's unavoidable during the test)	unclear risk (It's unavoidable during the test)	low risk (The resulting data is complete)	low risk (This paper present a complete list of expected outcome metrics in the results)	low risk
Shi	2020	low risk (This paper describes the generation of random sequences)	unclear risk (Experimental design defect)	unclear risk (It's unavoidable during the test)	unclear risk (It's unavoidable during the test)	low risk (The resulting data is complete)	low risk (This paper present a complete list of expected outcome metrics in the results)	low risk
Shi	2021	low risk (This paper describes the generation of random sequences)	unclear risk (Experimental design defect)	unclear risk (It's unavoidable during the test)	unclear risk (It's unavoidable during the test)	low risk (The resulting data is complete)	low risk (This paper present a complete list of expected outcome metrics in the results)	low risk
Zhang	2021	low risk (This paper describes the generation of random sequences)	unclear risk (Experimental design defect)	unclear risk (It's unavoidable during the test)	unclear risk (It's unavoidable during the test)	low risk (The resulting data is complete)	high risk (This study failed to present a complete list of expected outcome metrics in the results)	low risk
